# Supplementary material for: A Genome-Wide Investigation of MicroRNA Expression Identifies Biologically-Meaningful MicroRNAs That Distinguish between High-Risk and Low-Risk Intraductal Papillary Mucinous Neoplasms of the Pancreas
Source: PLoS One. 2015 Jan 21;10(1):e0116869. doi: 10.1371/journal.pone.0116869 (PMC4301643; doi:10.1371/journal.pone.0116869)
Supplement: S3 Table — (XLS) [file pone.0116869.s003.xls]

## Sheet: predicted_interactions
Table S3. Candidate MiRNAs and their Predicted Target Genes and their Expression in Invasive (n=17) versus Non-Invasive IPMNs (n=6), sorted by statistical significance.
				Prediction algorithm (1=predicted interaction; 0=interaction not predicted)
MicroRNA	Gene	probeset_name	geneid	DIANAmT	miRanda	miRDB	miRWalk	RNAhybrid	PICTAR4	PICTAR5	PITA	RNA22	Targetscan	SUM	_5207090077852603151040711334665	_5207090077873203141040711263948	_5207090077994808230940607220767	_5207090077995008230940607220775	_5207090077995008230940607220778	_5207090078266507201040782980523	_5207090078290110090940633265856	_5207090078410811190940652859904	_5207090078414211030940647268171	_5207090078414211030940647268173	_5207090078414211030940647268170	_5207090078414311030940647268180	_5207090078414411030940647268184	_5207090078414411030940647268186	_5207090090121001191140942131112	_5207090090121101191140942131116	_5207090090531006061141066141950	_5207090090533405311141058610984	_5207090090567206061141066121839	_5207090090568906081141067392413	_5207090090642007011141084078128	_5207090090653407031141084148718	_5207090091017111131141208656381	P (t-test)	False Discovery Rate	Regulation of Gene in Invasive vs Non-Invasive IPMNs
hsa-miR-130a	DNM1L	merck-NM_012063_a_at	10059	1	1	0	1	0	0	1	1	1	1	7	9.22946	8.98648	9.6291	9.4739	8.6631	8.79197	9.41179	9.35913	9.40531	9.44762	9.40087	9.06803	9.25884	8.57799	9.37849	9.2556	8.98459	9.15945	8.74405	9.08089	9.05831	9.01639	9.48359	0.00348114	0.999639	Down
hsa-miR-130a	ADCY2	merck-DB524222_at	108	1	1	1	0	1	1	1	0	0	1	7	3.80313	3.98135	3.83327	3.96845	3.89885	3.83327	3.83181	3.49376	4.01159	4.07099	3.9133	4.14474	3.64644	4.08288	3.57232	3.51819	3.84014	3.46923	3.79361	4.21674	3.63515	3.64804	3.96521	0.00594036	0.999639	Up
hsa-miR-130a	WEE1	merck2-BX641032_at	7465	1	1	1	1	1	0	1	0	0	1	7	5.69705	7.58102	6.61697	6.17236	8.31841	5.59407	7.00357	7.15333	7.2865	7.20671	7.81891	7.78881	7.37766	10.4259	7.50467	7.36362	7.44637	5.93207	6.73667	6.83575	6.39657	7.25638	7.79482	0.0086728	0.999639	Up
hsa-miR-130a	PDGFRA	merck-BX114935_at	5156	1	1	0	1	1	1	1	0	0	1	7	2.81105	3.16473	3.02293	2.69954	3.01311	3.06378	3.03599	2.72859	2.75379	2.73163	2.74151	3.06835	3.02382	3.05916	2.91602	2.87691	2.91931	2.71142	2.81105	3.07242	2.76842	2.92597	3.19252	0.0123981	0.999639	Up
hsa-miR-130a	CREBBP	merck-AI827699_s_at	1387	1	1	0	1	1	1	1	0	1	1	8	6.13691	6.51023	6.41405	6.43951	6.24864	6.38063	6.16518	6.30556	6.3626	6.11623	6.71711	6.78263	6.64795	7.04859	6.2399	6.20054	6.56427	5.99956	6.2172	6.41003	6.47469	6.52354	6.20548	0.0176966	0.999639	Up
hsa-miR-130a	HIVEP2	merck-AJ227883_at	3097	1	1	1	0	1	1	1	0	0	1	7	3.44875	3.70888	3.75008	3.20858	3.84708	3.96754	2.93107	3.29566	4.11711	3.66456	3.53083	4.15081	4.51777	4.02707	3.16073	3.15666	4.21383	4.14593	3.83327	4.23976	3.01314	3.0931	2.82144	0.0203609	0.999639	Up
hsa-miR-130a	BPTF	merck-AF147404_s_at	2186	1	1	0	1	1	1	1	0	0	1	7	5.00136	7.3467	5.12806	6.25588	6.46551	5.0312	4.44134	4.5488	6.36748	5.73924	6.87245	6.52393	6.52447	6.74626	5.32111	4.60594	6.75896	6.37496	6.32057	5.66458	6.56077	5.679	6.12393	0.0204335	0.999639	Up
hsa-miR-130a	STX6	merck-BM675536_a_at	10228	1	1	1	1	0	0	1	1	0	1	7	11.6105	11.1245	11.0938	11.0452	10.8331	11.2178	11.7648	10.9786	11.8287	11.2599	11.0026	10.4245	11.2564	10.7405	11.2584	11.7854	11.1913	11.3193	11.4517	11.3171	11.1028	11.7374	10.7375	0.0229322	0.999639	Down
hsa-miR-130a	CLOCK	merck2-BQ013439_at	9575	1	1	0	1	1	1	1	0	0	1	7	6.91758	5.7319	7.39445	6.49772	6.62843	6.81455	7.22604	7.49746	6.62691	6.72155	5.52834	6.07872	6.20298	6.04087	7.14689	7.30161	6.59339	6.71395	6.3045	6.066	6.78509	7.97706	6.11009	0.0259865	0.999639	Down
hsa-miR-130a	RTN4	merck-AK098385_s_at	57142	1	1	0	1	1	1	1	1	1	0	8	5.71246	7.6195	6.68993	8.03375	8.24181	7.57207	6.38092	6.51019	7.63265	7.86377	8.24583	8.41366	7.27645	7.90842	5.43411	6.32115	8.06197	7.46064	7.24945	6.85894	6.66102	6.67445	7.36582	0.0262018	0.999639	Up
hsa-miR-130a	ZEB2	merck-R28522_s_at	9839	1	1	1	1	1	1	1	0	0	1	8	3.32759	3.06538	2.57459	3.78848	3.85408	3.55744	2.89953	3.37625	3.45208	3.51712	2.52661	3.44417	3.06907	3.65842	3.22972	3.42455	4.97823	3.62615	3.34593	3.76944	2.62733	3.86838	3.20633	0.0265188	0.999639	Up
hsa-miR-130a	E2F7	merck-NM_203394_at	144455	1	1	1	0	1	1	1	1	0	1	8	5.90377	7.26107	4.43333	4.86987	5.33137	5.94541	7.24596	6.97614	5.1421	6.32247	7.87366	4.62978	5.2433	4.58034	7.15252	6.3831	4.26956	5.77292	5.98106	4.81347	7.32996	8.04926	6.52361	0.0313465	0.999639	Down
hsa-miR-130a	CTSK	merck2-AL834279_at	1513	1	1	1	1	0	0	1	0	1	1	7	6.91467	6.00772	6.02485	7.12653	6.94533	6.46195	7.48435	6.80753	7.55323	7.41328	6.86817	6.6713	7.647	6.92272	6.85997	7.00875	6.40594	6.97547	6.91467	6.5694	7.28481	6.92611	6.87447	0.0334266	0.999639	Down
hsa-miR-99a	HOXA1	merck2-S79869_at	3198	1	1	0	1	1	1	1	0	1	1	8	6.57152	4.42534	3.93563	5.79608	6.03195	4.91077	5.73345	5.999	6.05647	6.06765	6.60677	4.08696	6.67526	4.48009	4.72906	6.30683	5.06188	5.78079	6.1823	5.08746	4.27192	5.44487	5.69108	0.0354582	0.999639	Down
hsa-miR-130a	MAT2B	merck2-AA331654_at	27430	1	0	1	1	1	1	1	0	0	1	7	5.50165	5.31592	5.21668	5.29685	5.2346	5.31656	5.08413	5.26942	5.27507	4.93215	5.0804	5.42756	5.14149	5.63771	5.20811	5.40759	5.35946	5.46115	5.39151	5.5144	5.11752	5.23926	5.39721	0.0364128	0.999639	Up
hsa-miR-130a	NOV	merck2-DA805924_at	4856	1	1	1	1	0	0	1	1	0	1	7	5.77201	5.40718	4.67071	5.2009	5.70625	5.59433	5.34865	5.4568	6.03252	5.10665	5.25968	5.34693	6.08519	5.99796	4.694	5.52683	6.13475	5.04914	5.40718	5.64527	4.87999	4.8184	5.03251	0.0408975	0.999639	Up
hsa-miR-130a	WDFY3	merck2-NM_178583_at	23001	1	1	0	1	1	1	1	0	0	1	7	6.38464	7.51936	7.79635	6.63552	6.77022	8.47847	6.25152	7.00662	7.06312	6.33547	6.46164	7.03963	6.41608	7.09976	5.81955	5.82196	7.77043	5.79192	6.97786	7.2954	5.35845	6.66856	5.69382	0.0439002	0.999639	Up
hsa-miR-130a	CBFB	merck-AF249898_s_at	865	1	1	1	1	1	1	1	0	0	1	8	6.19152	5.69021	6.85271	7.14129	5.92495	6.42528	6.49114	6.18261	6.73497	5.77353	7.22413	5.85991	6.01366	5.69958	6.78487	5.33971	5.62036	5.65665	6.25804	5.79708	6.0356	5.91564	5.37223	0.0489219	0.999639	Down
hsa-miR-130a	NR3C2	merck-AK000778_at	4306	1	1	1	1	1	0	1	0	0	1	7	3.30448	3.70106	3.3307	4.17257	4.08745	4.10112	3.1778	3.38264	3.83228	3.42717	4.12814	4.00962	3.28405	3.74537	4.27153	3.66557	4.31388	3.39119	3.88177	4.13575	3.96599	3.52397	3.48726	0.0491682	0.999639	Up
hsa-miR-130a	SOX4	merck2-BI092574_at	6659	1	1	1	1	1	1	1	1	0	1	9	4.87337	4.47896	4.27323	5.66147	4.84054	5.02361	4.94925	5.21976	5.49087	4.8297	4.73124	4.69425	5.3748	4.66439	4.40073	4.82819	4.38501	4.70038	4.53416	4.27604	4.35243	5.01025	5.24278	0.0526317	0.999639	Down
hsa-miR-130a	MMD	merck2-R35466_at	23531	1	1	0	1	1	1	1	0	1	1	8	7.14286	5.33466	4.54097	5.58609	6.50551	6.22722	6.48558	7.00881	6.93376	6.92263	5.05768	5.4603	5.43116	4.86785	7.1564	8.06173	5.74469	5.97454	6.41126	5.53236	5.59967	6.9628	7.15852	0.0536086	0.999639	Down
hsa-miR-130a	CHD9	merck-BC033770_a_at	80205	1	1	1	1	1	1	1	1	1	1	10	9.18032	8.76764	9.25981	9.93177	9.51688	10.0515	9.16146	9.20066	9.88637	9.54564	9.4743	10.4254	9.90044	10.105	9.68042	9.35192	10.3915	9.27914	9.44779	10.0693	9.4442	8.6022	9.24377	0.0537465	0.999639	Up
hsa-miR-130a	NDEL1	merck-G36584_at	81565	1	1	1	1	0	0	1	0	1	1	7	4.8836	4.96523	5.82685	7.36576	7.52375	5.11392	3.87464	4.90176	6.17116	6.58688	6.92427	6.15625	6.78575	7.93658	5.36156	4.86341	7.23488	5.45752	5.95205	6.03467	6.44548	5.45341	5.39721	0.0576321	0.999639	Up
hsa-miR-130a	STC1	merck-BC029044_a_at	6781	1	1	0	1	1	1	1	1	0	1	8	10.0054	8.7959	9.54274	10.548	8.16159	8.62601	10.5458	11.3114	11.2439	9.885	12.1196	9.08121	10.7672	8.86172	9.34176	10.9511	10.7641	9.89985	9.58175	8.8954	8.93714	8.37883	9.08459	0.0579514	0.999639	Down
hsa-miR-130a	CLIP1	merck-AK123769_at	6249	1	1	1	1	1	1	1	0	0	1	8	4.51058	6.18802	4.16444	5.91004	5.43896	4.64389	4.08006	4.7331	5.38225	5.07009	5.68707	5.48514	5.82974	5.64181	4.88377	3.72237	6.47606	5.66597	5.27217	5.3773	6.17663	5.13771	6.14314	0.0582559	0.999639	Up
hsa-miR-130a	NPTN	merck-NM_012428_at	27020	1	1	1	1	1	1	1	1	1	1	10	11.997	11.9286	12.0145	11.5396	11.7544	11.9338	12.1022	11.7783	11.6106	11.9838	11.9949	11.2756	11.4634	11.3604	11.9561	12.0992	11.6765	11.5739	11.7748	11.9036	11.7461	12.1424	12.0071	0.0618926	0.999639	Down
hsa-miR-130a	RNF38	merck-ENST00000377872_s_at	152006	1	0	1	1	1	1	1	1	0	1	8	5.07998	6.06616	5.19794	6.47218	5.08515	4.98303	6.0898	4.97851	5.98175	5.4038	6.47154	4.7206	6.1303	4.63004	5.4076	5.1511	4.50718	4.54469	4.84042	4.64896	6.20793	4.94495	5.61301	0.066147	0.999639	Down
hsa-miR-130a	CASD1	merck-NM_022900_at	64921	1	1	1	1	1	0	1	0	0	1	7	9.057	8.29394	9.93748	8.99189	8.85023	9.75449	8.79223	8.91676	8.67354	8.60886	9.21908	9.0717	8.07671	8.06855	8.80655	9.23198	8.33656	8.56206	9.36985	8.74075	8.44402	8.87257	9.06872	0.0690933	0.999639	Down
hsa-miR-130a	UBE2D2	merck-AK023783_at	7322	1	0	1	1	1	1	1	0	0	1	7	5.16879	6.65757	5.22668	6.88264	6.45206	5.26061	5.18892	4.78796	6.25827	6.98861	6.15121	7.05232	6.10459	6.68636	5.34877	4.94802	6.38626	6.81696	6.15121	5.56596	6.49763	5.70652	6.15121	0.0692003	0.999639	Up
hsa-miR-130a	GOLT1B	merck2-AJ227857_at	51026	1	1	1	1	1	0	1	1	0	1	8	9.34309	8.05533	8.5208	8.59519	8.28007	8.55962	9.22009	8.69195	8.77248	9.11267	8.22456	8.54648	8.09953	8.26869	9.55461	9.24354	8.90614	8.52007	8.82156	8.94445	9.1705	9.39803	8.86456	0.0740897	0.999639	Down
hsa-miR-130a	PTPRG	merck-AK022044_at	5793	1	1	1	1	1	1	1	0	0	1	8	5.18842	8.17309	4.44494	8.75279	7.56153	4.97706	5.3098	5.43925	8.02851	7.51828	5.14933	8.07791	7.73385	7.87875	6.28422	5.70282	8.17369	7.49641	7.91428	6.25113	7.7591	6.76883	7.70335	0.0774138	0.999639	Up
hsa-miR-130a	RSBN1L	merck-NM_198467_s_at	222194	1	1	0	1	1	1	1	0	1	0	7	8.79118	8.07694	9.69049	7.77971	8.35023	8.83016	8.93826	8.62303	8.58965	8.21069	8.57045	7.9459	7.87583	8.26377	9.08296	8.55074	8.44268	8.25195	8.50028	8.31299	8.59565	9.52273	8.25995	0.0780043	0.999639	Down
hsa-miR-130a	BACH2	merck-AW972050_at	60468	1	1	0	1	1	1	1	0	0	1	7	2.77914	2.79267	2.60109	2.68818	2.96373	2.91339	2.44221	2.68818	2.82304	2.91856	3.34142	3.22591	2.7872	2.76852	2.45451	3.00424	2.88308	2.63585	2.4672	3.14303	2.89746	2.58358	3.01557	0.0823448	0.999639	Up
hsa-miR-130a	CNOT6	merck-CV414527_at	57472	1	1	0	1	1	1	1	0	0	1	7	2.28697	2.93145	2.35507	3.18097	3.13798	2.628	2.42301	2.75745	2.70005	2.4168	3.68373	3.84422	2.68291	2.7913	2.57316	2.64044	2.91233	3.00763	2.74538	2.97262	3.37845	2.8176	2.93899	0.084809	0.999639	Up
hsa-miR-130a	CHD7	merck2-BC008929_at	55636	1	1	0	1	1	1	1	0	1	0	7	9.25226	9.31308	8.52946	9.06443	8.46336	8.17139	9.58045	9.23387	9.63588	9.35259	10.0587	8.27563	8.83226	9.0527	9.97293	9.55751	8.91766	8.94983	8.83121	9.00245	9.59781	9.43974	8.95351	0.0905036	0.999639	Down
hsa-miR-130a	TEAD1	merck-BX953337_at	7003	1	1	0	1	1	0	1	1	0	1	7	4.70243	7.04044	5.65881	6.72965	7.13502	6.87415	5.26565	4.80538	7.16655	7.48066	6.71316	8.05569	7.4868	7.79329	6.208	5.33774	7.05028	7.19597	6.93616	5.96784	6.72764	6.62778	7.3808	0.0912004	0.999639	Up
hsa-miR-126	DIP2C	merck2-EC457255_at	22982	1	1	0	1	1	1	1	0	0	1	7	4.22983	2.56013	2.86288	2.58473	2.60416	2.99084	3.13597	3.0055	2.7821	2.9704	2.25629	1.73213	2.27938	2.29982	3.19263	4.13173	2.62402	2.55804	2.68187	3.07359	2.44542	2.64966	2.89176	0.0931039	0.999639	Down
hsa-miR-130a	RASA1	merck2-AA005183_at	5921	1	1	1	1	0	0	1	0	1	1	7	3.98063	5.49063	4.31673	3.63596	3.98449	4.07091	4.07312	3.7012	4.7027	4.2986	4.26951	3.93414	3.89393	4.29	4.56165	3.83076	5.03642	3.95307	4.13158	4.16235	4.70694	3.59659	4.35948	0.093157	0.999639	Up
hsa-miR-130a	RAB30	merck-NM_014488_a_at	27314	1	1	1	1	1	0	1	0	0	1	7	6.45322	6.24891	6.70136	5.92674	5.92149	6.2425	6.22373	6.31273	7.12615	6.04454	6.48654	6.22735	7.22491	8.51125	6.72613	6.69085	7.54734	6.17213	5.75741	6.68332	6.18073	5.61984	5.85485	0.0941441	0.999639	Up
hsa-miR-130a	WDR20	merck-NM_181291_at	91833	1	1	1	1	1	1	1	0	0	1	8	7.92784	7.40988	8.25344	7.45902	7.62211	8.24198	7.75544	7.74736	7.71291	7.74999	7.71928	7.30022	7.22569	7.78493	7.63128	7.33792	7.24175	7.68978	7.5599	7.50694	7.69747	7.59171	7.42187	0.0978785	0.999639	Down
hsa-miR-130a	TAF4	merck-AK123937_a_at	6874	1	1	0	1	1	1	1	0	1	1	8	7.65889	7.94075	7.95882	6.56607	6.90863	7.68193	8.24982	7.59494	7.22538	7.28361	6.91313	6.51489	6.75032	6.63356	7.91376	8.09363	7.59499	7.03053	6.9204	6.54006	7.74501	7.95096	7.18932	0.102478	0.999639	Down
hsa-miR-130a	KLHL20	merck-NM_014458_at	27252	1	1	1	1	1	0	1	0	1	1	8	8.62982	7.30953	7.59072	7.00977	7.68818	7.96138	8.79195	7.845	7.59771	7.61748	7.05917	6.24084	7.13074	7.01197	8.28813	8.28627	7.40175	7.40076	7.86139	8.3932	8.32813	8.59956	7.22491	0.102576	0.999639	Down
hsa-miR-130a	ZNF614	merck2-AK097156_at	80110	1	1	1	1	0	0	1	1	0	1	7	5.89866	3.39618	5.61414	5.03113	5.54382	6.27723	6.2075	5.40766	5.46454	5.42349	5.02484	5.23957	6.01073	5.01359	6.33528	5.83602	5.6347	5.46304	5.3434	5.58944	4.7555	6.14845	4.55911	0.103118	0.999639	Down
hsa-miR-130a	GTF2H1	merck-AK027003_a_at	2965	1	1	1	1	0	0	1	1	0	1	7	8.82811	9.56876	8.91664	8.74958	9.11082	9.14903	8.98908	8.61789	8.71122	8.86287	8.93884	8.99469	9.24669	9.32932	8.90369	8.69304	8.93445	9.2533	8.85073	8.62378	8.22062	9.01158	9.00264	0.108106	0.999639	Up
hsa-miR-130a	CSF1	merck-NM_172211_a_at	1435	1	1	1	1	1	0	1	0	0	1	7	5.99206	6.28573	5.99047	6.07283	5.99726	6.14197	6.01258	5.90806	5.9167	6.09707	5.88704	6.43152	6.28663	6.50634	6.37454	6.13219	6.22736	6.0072	6.14197	6.29555	6.33954	6.38962	6.60498	0.108645	0.999639	Up
hsa-miR-130a	VCPIP1	merck-NM_025054_a_at	80124	1	1	1	1	0	0	1	1	0	1	7	9.34716	8.60886	8.7906	8.22097	8.29375	9.21793	8.61693	8.69774	8.62727	8.40064	7.96526	7.97547	7.8215	7.80544	8.99161	9.08076	8.37716	8.32451	8.85584	8.94513	8.71975	8.98516	8.61693	0.111587	0.999639	Down
hsa-miR-130a	UBE2W	merck-NM_001001482_at	55284	1	1	0	1	1	1	1	1	0	1	8	8.86361	8.43411	9.17919	8.01527	8.14134	8.47655	8.72723	8.32509	8.69107	8.17144	8.02404	7.6375	7.81251	7.80615	8.62491	8.59947	7.87411	7.82807	8.5353	8.17024	7.33801	9.3004	7.96742	0.113511	0.999639	Down
hsa-miR-130a	CAMTA1	merck-AB020640_a_at	23261	1	1	1	1	1	1	1	0	0	1	8	8.55965	9.28304	8.58946	8.85961	8.49131	8.64527	9.21764	8.59139	8.07182	9.81252	8.62059	8.05564	8.89345	9.15058	9.64296	9.49117	9.9224	8.39557	8.32392	10.2936	8.24742	8.23907	7.87956	0.118398	0.999639	Up
hsa-miR-130a	PPP1R12A	merck-AF086032_at	4659	1	1	0	1	1	1	1	1	1	0	8	11.2392	10.2991	10.8536	10.1047	10.564	10.9904	10.8495	10.9817	10.4263	10.4329	10.5541	9.99751	10.3609	10.0406	11.0754	10.982	10.6867	10.2708	10.7672	11.163	10.5121	11.0692	11.1924	0.119443	0.999639	Down
hsa-miR-126	SPRED1	merck-BU685778_at	161742	1	1	0	1	1	1	1	0	0	1	7	4.95897	6.37902	4.89003	7.41516	6.49707	5.90249	4.93608	5.11923	6.15463	7.17505	7.63368	6.913	6.04203	7.20588	6.84591	5.25096	7.86279	7.0207	6.96446	7.27119	7.3033	6.75684	7.22256	0.119844	0.999639	Up
hsa-miR-130a	CAND1	merck-NM_018448_at	55832	1	1	0	1	1	1	1	1	1	0	8	9.59119	9.05968	9.46783	8.87963	8.8778	9.98147	9.28022	9.27139	9.21301	8.8869	9.55897	9.0025	9.10136	8.7466	9.88899	10.2126	9.26904	9.06992	9.56142	9.72942	9.09338	9.85902	9.06852	0.12152	0.999639	Down
hsa-miR-130a	CHST1	merck-NM_003654_at	8534	1	1	1	0	1	1	1	0	1	1	8	7.61322	3.97855	6.41302	8.41033	7.47662	7.26519	7.68115	7.53012	8.87767	7.26873	5.40759	6.62238	8.33748	6.4545	5.68954	8.23522	7.29763	8.71959	8.10409	6.51708	6.04158	5.06494	7.29763	0.127959	0.999639	Down
hsa-miR-130a	CPEB4	merck-CR598263_a_at	80315	1	1	0	1	1	1	1	0	0	1	7	6.53027	6.95484	7.5424	6.31842	6.33111	6.35116	7.2156	7.33643	7.11128	6.24359	5.43701	6.67031	6.82002	7.00181	6.6977	7.18565	7.28763	6.18803	6.1081	7.75852	6.74881	6.39536	5.40616	0.133493	0.999639	Up
hsa-miR-99a	HS3ST2	merck-NM_006043_at	9956	1	1	0	1	1	1	1	0	0	1	7	7.69807	3.87971	6.51688	8.78951	9.3152	7.48779	7.40557	5.44002	6.70016	7.33081	7.76972	6.51698	8.59673	4.95098	3.82773	7.82046	5.37078	6.97979	7.69462	3.99158	3.77968	6.78141	5.8268	0.134328	0.999639	Down
hsa-miR-130a	KIAA1217	merck-AK021984_at	56243	1	1	1	1	1	1	1	0	0	1	8	6.96992	8.4041	5.18228	8.328	8.73162	6.96881	6.04015	5.0737	9.13819	8.76332	6.95301	8.31217	8.73225	7.97313	6.3418	5.20191	8.09058	8.29963	8.27091	6.81805	8.0657	6.14515	7.2328	0.135674	0.999639	Up
hsa-miR-130a	RALBP1	merck-AB209924_a_at	10928	1	1	1	1	1	1	1	1	0	1	9	5.72559	6.78508	6.26106	5.8354	6.02843	6.52733	6.71899	6.40127	5.98804	5.54113	7.10808	6.44819	6.48717	6.91158	5.7342	6.31068	6.05059	5.99323	6.1459	6.82974	6.01413	6.59363	6.24348	0.137743	0.999639	Up
hsa-miR-130a	TRPS1	merck-AK024106_at	7227	1	1	0	1	1	1	1	0	0	1	7	6.96501	8.22803	5.70354	8.34363	8.03283	5.01765	5.78784	6.80115	7.72868	7.7533	4.3414	7.34006	7.61658	7.19946	5.53062	6.84831	7.41187	7.92134	7.70569	7.36415	7.24814	6.96579	8.00478	0.139369	0.999639	Up
hsa-miR-130a	MDM4	merck-AB209383_a_at	4194	1	1	1	1	0	0	1	0	1	1	7	9.50619	10.5859	9.78567	11.0775	10.5005	10.1954	9.77505	9.29517	10.792	10.1915	10.5267	10.7005	10.5373	10.448	10.0446	10.2363	11.106	10.6358	11.0632	10.8271	11.2131	10.4994	10.3397	0.13938	0.999639	Up
hsa-miR-126	IRS1	merck-AA419501_at	3667	1	1	0	1	1	1	1	0	0	1	7	3.53876	3.43539	4.13038	3.81935	3.83309	3.74786	3.84555	3.43539	4.01012	3.64589	3.52017	3.80992	4.48827	3.61448	3.7794	3.62895	3.66282	3.41105	3.98295	3.42111	3.74786	4.44897	4.63799	0.1418	0.999639	Down
hsa-miR-130a	NME7	merck-NM_013330_at	29922	1	1	0	1	1	1	1	0	1	1	8	8.58852	8.7908	8.73142	9.1456	8.38774	9.7257	9.80676	8.64899	9.13724	9.09737	8.77684	9.4325	8.79739	8.12511	9.28188	9.21343	8.83433	8.46731	8.87965	8.74505	9.22588	9.42431	8.39883	0.144764	0.999639	Down
hsa-miR-99a	TRIB2	merck-BI084867_a_at	28951	1	1	0	1	1	1	1	0	0	1	7	7.22928	8.28639	5.83073	7.4633	7.53756	5.33147	7.73781	7.96446	7.36525	6.78024	5.34909	6.74855	7.42637	7.62399	7.44084	7.19844	7.41811	7.43992	6.21526	7.70065	6.04015	8.43955	7.07893	0.144865	0.999639	Up
hsa-miR-130a	MEOX2	merck2-BX538274_at	4223	1	1	1	1	1	1	1	1	1	1	10	5.76513	5.90021	3.36433	3.35956	3.76037	4.16195	7.38962	4.261	4.4497	8.69985	9.83777	3.76568	4.97532	3.15725	3.81842	4.3151	3.99823	4.02022	5.51375	3.61627	4.43777	6.66154	4.11455	0.148923	0.999639	Down
hsa-miR-130a	ATP6V1B2	merck-CR617043_a_at	526	1	1	1	1	1	0	1	0	0	1	7	9.65162	8.71391	9.51462	9.15193	9.16576	8.37879	9.11652	9.02754	9.14742	9.50803	8.99085	8.64029	9.26541	8.22613	8.00159	9.50175	9.16188	9.64085	8.54626	8.49454	8.20977	10.0433	8.97186	0.151191	0.999639	Down
hsa-miR-130a	NUP133	merck2-BC020107_at	55746	1	1	1	1	0	0	1	1	1	1	8	9.1212	8.97124	9.16878	8.31944	8.4826	9.07999	9.33608	8.54473	8.9376	8.71567	9.30402	8.38117	8.50095	8.36371	9.22997	9.38538	8.63831	8.51359	8.84989	8.91269	8.44881	9.22573	8.25995	0.152379	0.999639	Down
hsa-miR-130a	PTGES3	merck2-BU175285_at	10728	1	1	0	1	0	0	1	1	1	1	7	9.63669	9.94867	9.88137	9.24042	9.38892	9.713	9.75047	9.75532	9.67757	9.27683	10.2598	9.25671	9.31327	9.28259	9.92844	10.1486	9.64973	9.3687	9.66456	9.41198	9.56253	10.1385	9.55918	0.152472	0.999639	Down
hsa-miR-130a	MLLT10	merck-ENST00000377100_s_at	8028	1	0	1	1	1	1	1	0	1	1	8	5.686	6.66895	6.71814	5.89814	5.72782	5.47632	6.24036	5.86559	6.03915	5.8758	6.68593	6.30776	5.52632	6.40989	6.39121	6.00882	6.21498	6.06097	6.08586	6.47267	6.44878	6.24877	5.48445	0.157677	0.999639	Up
hsa-miR-130a	SHANK2	merck-NM_012309_at	22941	1	1	0	1	1	1	1	0	0	1	7	5.52743	7.83553	5.83653	5.91752	7.13915	9.34417	7.45374	7.3967	6.66555	7.94151	7.86014	8.59092	6.32185	7.91718	8.28159	7.211	7.25512	7.47544	7.93218	8.02826	7.60957	6.19554	6.71937	0.158529	0.999639	Up
hsa-miR-130a	DICER1	merck2-AJ132261_at	23405	1	0	1	1	1	1	1	0	0	1	7	9.22399	9.42242	9.84148	10.5983	9.76288	9.71776	9.2378	9.70074	9.60624	10.0618	10.6113	10.2484	10.4416	10.3108	9.73821	9.27798	10.0957	9.5204	9.18117	10.1443	9.45463	9.10496	9.17074	0.159665	0.999639	Up
hsa-miR-130a	SOCS5	merck-NM_014011_at	9655	1	0	1	1	1	1	1	0	0	1	7	8.14936	6.75193	7.14379	7.19983	7.18408	8.22172	7.81272	7.28031	7.43546	7.45069	6.2448	7.28334	7.15223	6.39346	7.3587	7.87119	7.47966	7.4654	8.17708	7.0389	6.47371	7.24083	6.83245	0.160336	0.999639	Down
hsa-miR-130a	ERBB4	merck-DN914738_at	2066	1	1	0	1	1	1	1	0	0	1	7	3.29579	2.92108	3.68757	3.15801	3.02081	5.97993	3.18691	3.45374	3.04342	3.02236	3.65581	3.11969	3.28647	2.88673	3.32505	3.28647	3.28647	3.2891	3.3204	3.26456	3.28647	3.43571	3.61828	0.16121	0.999639	Down
hsa-miR-130a	ATXN1	merck-BX096375_at	6310	1	0	1	1	1	1	1	1	0	1	8	4.07974	5.49005	4.14087	5.16393	5.37647	5.48234	4.64771	5.18068	5.8108	5.55388	6.20265	5.73854	6.03503	5.78843	5.11421	4.88496	5.69114	5.69068	5.85031	5.65076	5.49005	5.16148	4.86112	0.163551	0.999639	Up
hsa-miR-130a	COL2A1	merck-NM_033150_at	1280	1	1	0	1	1	1	1	0	1	0	7	3.67217	3.56501	7.3539	3.35001	2.99848	3.42141	3.89414	3.44734	3.47159	3.43761	3.19984	3.00272	3.51844	2.80051	3.55888	3.41523	3.28647	3.89647	3.34065	3.13079	3.23483	3.32587	3.52744	0.164681	0.999639	Down
hsa-miR-130a	BCL11A	merck-AL833181_at	53335	1	1	0	1	1	1	1	0	0	1	7	5.65404	5.66053	5.75639	6.74377	6.99456	4.10544	5.35736	6.03725	7.29592	6.12258	4.07268	8.5053	6.65084	6.2407	3.48929	6.03469	6.71814	7.36728	7.04193	5.79635	5.64231	6.25121	6.6446	0.165646	0.999639	Up
hsa-miR-130a	CHCHD3	merck-AI076577_at	54927	1	1	1	1	0	0	1	1	0	1	7	2.90534	3.32248	3.55123	3.77527	3.58887	3.31403	3.18619	2.79204	3.53878	3.40811	4.15419	3.89625	4.27069	3.6881	3.57064	2.78294	4.71287	3.44008	3.15954	3.71718	4.59554	3.08728	3.64804	0.167315	0.999639	Up
hsa-miR-130a	BZRAP1	merck-NM_004758_at	9256	1	1	1	1	1	0	1	0	0	1	7	6.09802	7.45946	8.35235	7.12678	8.21212	8.8859	6.42519	6.64172	7.5541	7.00847	7.25398	8.01492	7.10632	7.52877	4.79688	6.19052	7.26608	7.25972	7.39728	6.49286	6.73237	6.01236	6.67583	0.169832	0.999639	Up
hsa-miR-130a	USP48	merck2-NM_018391_at	84196	1	1	1	1	1	1	1	0	1	1	9	8.56385	9.35128	8.74336	8.83626	8.91157	9.01733	7.88529	8.44359	8.88507	8.99619	9.44139	9.24614	9.11975	9.32685	9.11369	8.34291	9.24282	9.14032	9.23471	8.91823	9.1861	9.42267	9.19377	0.170839	0.999639	Up
hsa-miR-130a	PEX5L	merck-BC036183_a_at	51555	1	1	1	1	1	1	1	0	1	1	9	4.13781	3.61745	3.85216	3.13276	3.01357	3.5164	3.46518	2.79069	3.02944	2.96508	3.97711	5.04795	3.66067	3.20111	3.03772	3.29256	3.87897	4.46395	3.59266	4.34109	3.92527	3.46662	2.79775	0.176774	0.999639	Up
hsa-miR-342-3p	AGPAT4	merck-ENST00000366905_a_at	56895	1	1	1	1	1	0	1	0	0	1	7	5.97775	5.74882	5.57215	5.4413	5.67596	5.03977	6.72011	6.41575	6.76741	6.16358	5.10891	5.39059	6.00045	5.26792	5.39811	6.32546	5.76285	5.90957	5.50051	5.26576	5.02035	6.77222	5.63252	0.179805	0.999639	Down
hsa-miR-130a	RXFP2	merck-NM_130806_at	122042	1	1	0	1	1	0	1	0	1	1	7	2.43892	2.63982	2.57248	2.3069	2.74075	2.59271	2.80784	2.7696	2.49482	2.8419	2.68095	2.78793	2.74389	2.66107	2.8147	2.49123	2.68095	2.68095	2.52345	2.90501	2.74389	2.68095	2.75322	0.182774	0.999639	Up
hsa-miR-130a	XPO4	merck-BQ184183_at	64328	1	1	0	1	1	1	1	0	0	1	7	6.11879	4.76582	5.72263	5.23712	5.38542	6.91392	5.608	5.52685	4.80064	5.02906	4.92259	4.89402	4.8341	4.56649	5.59364	5.51338	5.209	5.12469	5.99708	5.88241	4.95539	5.40413	5.50604	0.185545	0.999639	Down
hsa-miR-99a	SMARCA5	merck2-BG674475_at	8467	1	1	1	1	1	1	1	0	1	1	9	9.25487	9.37322	9.55717	9.11188	8.73475	9.7694	9.7838	9.55737	9.25487	9.03262	9.33378	8.76783	8.80523	8.95603	9.6619	9.36776	9.21116	8.77303	8.99172	9.36	8.75734	9.76021	9.08695	0.18863	0.999639	Down
hsa-miR-130a	SNX5	merck-BC073171_at	27131	1	0	1	0	1	1	1	0	1	1	7	6.1735	7.64955	5.7889	5.97379	5.48923	5.64079	7.56536	7.11365	6.36224	7.99042	8.35509	5.95229	7.14245	6.38164	7.3614	6.23082	5.91517	5.98556	6.04015	5.00202	6.68895	6.98536	5.28743	0.189554	0.999639	Down
hsa-miR-130a	USP32	merck-ENST00000356877_at	84669	1	1	0	1	1	1	1	1	1	1	9	3.0605	2.89142	2.74398	2.88819	2.86876	2.55163	3.01444	2.38402	2.60903	2.86358	2.48721	2.68037	2.71445	2.65811	2.88262	2.56359	3.30427	2.83528	2.42294	2.54747	2.45147	2.48572	2.60017	0.193716	0.999639	Up
hsa-miR-130a	PAFAH1B1	merck-BX538346_a_at	5048	1	1	0	1	1	1	1	0	0	1	7	11.8448	11.6491	12.5214	11.9044	12.1384	12.6635	11.5946	11.9783	11.8776	11.8276	11.6704	12.3109	12.2379	12.3469	11.8964	12.2672	12.3217	12.0569	12.2722	12.383	11.9213	10.8919	11.8431	0.197586	0.999639	Up
hsa-miR-130a	RTN1	merck2-CR457030_at	6252	1	1	1	1	1	1	1	0	0	1	8	4.41526	4.16667	4.58711	4.78304	4.23175	4.68395	4.13985	4.21582	4.03483	4.2195	4.9313	4.51362	4.05917	4.14474	4.69133	4.54476	4.17416	4.39726	4.37408	4.5714	4.83706	4.27756	5.36561	0.198184	0.999639	Down
hsa-miR-130a	QKI	merck2-BQ420486_at	9444	1	1	0	1	1	1	1	0	0	1	7	7.69962	3.1058	5.44088	4.93341	6.49032	6.35908	6.74809	7.19862	6.29584	6.04514	4.28152	4.96636	5.53197	5.42941	6.29584	8.01839	6.57189	6.29584	6.65258	6.4207	4.37781	7.20493	6.17846	0.198505	0.999639	Down
hsa-miR-130a	PRKAG2	merck2-NM_016203_at	51422	1	1	0	1	1	1	1	0	1	0	7	10.1303	10.145	9.89769	9.54577	9.89573	9.51277	10.0147	9.76089	9.4797	10.1684	10.3638	9.41882	9.71871	10.4891	10.1378	9.83602	10.2819	9.67981	9.8341	10.2432	10.5448	9.54707	9.66309	0.200116	0.999639	Up
hsa-miR-130a	MAP3K9	merck-AK123430_s_at	4293	1	1	0	1	1	1	1	1	0	1	8	7.38901	9.76355	8.94945	7.1674	7.40961	5.50637	6.93548	7.67229	7.60049	7.44177	8.1853	7.71106	7.53833	7.80763	8.60168	8.1837	8.30866	7.57585	7.12137	8.43117	8.9973	8.64819	7.46419	0.200872	0.999639	Up
hsa-miR-126	GOLPH3	merck-BF814604_at	64083	1	1	0	1	1	0	1	0	1	1	7	4.57578	5.97673	4.42495	6.06517	6.09322	3.72607	4.54768	4.4552	6.38543	5.60776	6.09164	6.49443	5.87993	6.22048	5.16447	4.12103	5.98693	5.48122	5.85525	4.38768	5.86937	5.72317	6.73119	0.204551	0.999639	Up
hsa-miR-342-3p	BTN2A1	merck-NM_078476_at	11120	1	1	1	1	1	0	1	0	0	1	7	9.88177	9.3725	10.395	8.96046	9.95688	10.2349	10.2361	9.56493	9.77207	9.36711	9.42631	8.48035	9.10368	9.02614	9.46024	9.27101	9.21775	9.39799	9.4596	9.87409	9.62876	9.6585	9.29853	0.205451	0.999639	Down
hsa-miR-99a	HS3ST3B1	merck-NM_006041_a_at	9953	1	1	0	1	1	1	1	0	0	1	7	5.1202	5.56654	5.50017	5.23331	5.66409	5.0427	5.33507	5.31842	5.34128	5.39572	5.35782	5.08856	4.94485	5.32794	5.34128	5.47861	5.4558	5.34128	5.3045	5.60892	5.74219	5.53958	5.3101	0.206337	0.999639	Up
hsa-miR-130a	MPHOSPH9	merck2-NM_022782_at	10198	1	1	1	1	1	1	1	0	0	1	8	6.75043	7.01435	7.75789	5.40361	6.50058	5.78684	6.74344	6.87651	6.34022	6.50914	6.31212	6.25459	5.81027	5.23911	6.77385	6.66728	6.19086	6.06917	6.04679	5.26809	6.2145	6.74622	6.57905	0.211213	0.999639	Down
hsa-miR-130a	RAP2C	merck-NM_021183_at	57826	1	1	0	1	1	1	1	0	0	1	7	10.8804	10.8413	10.2216	10.6809	11.0619	10.752	10.757	10.99	10.7343	11.0455	9.8418	10.0655	10.7858	10.019	10.5248	10.8234	10.2368	10.6054	10.5992	10.8145	10.9565	11.1621	10.9265	0.211605	0.999639	Down
hsa-miR-130a	ITFG3	merck-NM_032039_at	83986	1	1	1	1	1	0	1	0	0	1	7	9.69187	10.0574	10.5123	10.2637	10.1762	9.63788	10.0231	9.84507	10.2044	10.3846	10.6773	10.5772	10.2575	9.75237	10.4186	9.42911	8.92952	10.1894	9.68397	9.05147	9.45844	9.6078	10.5241	0.212229	0.999639	Down
hsa-miR-130a	CCDC126	merck-NM_138771_s_at	90693	1	1	1	1	1	1	1	0	0	1	8	7.71635	7.06574	7.94679	6.30519	6.97375	7.19882	8.05167	7.17798	6.8124	7.12503	7.08432	6.06131	6.80653	6.51944	8.25164	7.58069	7.29461	6.85014	7.21982	7.65688	7.17798	8.2678	6.34119	0.21484	0.999639	Down
hsa-miR-130a	NHS	merck-BC040915_at	4810	1	1	0	1	1	1	1	0	0	1	7	2.75018	3.86605	2.57908	2.74772	2.56544	2.6818	2.63428	2.95725	3.00322	2.90331	3.40863	2.9551	3.04099	3.27337	3.00433	2.92905	2.9551	2.94078	2.73381	2.98906	3.31587	2.78356	3.23935	0.215919	0.999639	Up
hsa-miR-130a	SNX27	merck-NM_030918_at	81609	1	1	1	1	1	0	1	0	0	1	7	10.1574	9.67385	10.0613	9.96187	9.89042	9.58898	10.3341	9.77944	10.6504	9.90395	9.42486	9.51612	10.4265	9.587	10.0451	10.2729	10.1448	9.7954	10.0664	10.3908	10.6039	10.2655	9.86825	0.216738	0.999639	Down
hsa-miR-130a	IKZF4	merck-AK122880_a_at	64375	1	1	1	1	1	0	1	0	0	1	7	5.58123	5.3224	5.91914	6.12263	5.74142	5.86944	5.33669	5.79093	5.58123	5.4653	5.77951	5.4497	5.82629	5.57432	5.51069	5.46233	6.72149	5.45836	5.38975	5.8999	4.75967	5.0166	5.57432	0.216986	0.999639	Up
hsa-miR-130a	ABCB7	merck-BX648420_at	22	1	1	0	1	1	0	1	0	1	1	7	2.1253	2.98192	2.18898	2.47899	2.35659	2.50482	2.56707	2.33085	2.83579	2.40751	2.47899	2.38805	2.68348	2.47899	2.40426	2.23943	2.6033	2.30954	2.46105	2.57302	2.63419	2.61029	2.29445	0.217292	0.999639	Up
hsa-miR-130a	CHD5	merck-NM_015557_at	26038	1	1	1	1	0	0	1	1	0	1	7	4.93257	5.06471	5.31293	5.64482	5.2346	5.06843	4.91354	4.53924	5.29595	5.92279	5.29595	5.67807	5.60946	5.29595	4.83394	5.2334	5.59682	5.10478	4.8903	5.92565	5.34771	5.27695	5.96948	0.22492	0.999639	Up
hsa-miR-130a	HOXA5	merck-NM_019102_at	3202	1	1	0	1	1	1	1	1	1	1	9	7.42708	4.09674	4.45082	8.06577	8.41816	6.07233	7.07935	6.82795	7.92049	6.96797	7.59168	7.26186	8.48552	6.91102	4.35928	6.58605	5.78435	5.82245	8.80968	4.37912	6.7271	6.82203	8.35608	0.22561	0.999639	Down
hsa-miR-130a	POU3F2	merck-NM_005604_at	5454	1	1	1	1	1	0	1	1	0	1	8	2.89793	2.927	3.17163	3.24863	2.74849	3.00845	2.94184	2.5581	2.77462	3.14984	2.99657	2.79208	2.93031	2.91906	2.96192	3.52754	2.58418	2.73833	2.33742	2.87865	2.927	2.82426	3.28991	0.22611	0.999639	Down
hsa-miR-130a	ARID4B	merck-NM_031371_s_at	51742	1	1	0	1	1	1	1	0	1	1	8	11.4816	10.8129	11.5905	10.6976	10.9732	11.5028	11.3642	11.1711	11.2635	11.0508	10.9892	10.9309	10.5784	10.8217	11.3913	11.5028	11.2455	10.9587	11.3923	11.6169	11.4537	11.9285	11.131	0.229391	0.999639	Down
hsa-miR-130a	SLC24A3	merck-NM_020689_at	57419	1	1	1	1	1	0	1	0	1	1	8	10.0701	5.73091	7.44499	9.89301	10.3972	9.20581	10.8613	10.226	10.4194	9.3677	10.0763	8.81151	10.2146	9.23933	9.56479	9.96555	8.99838	9.78644	10.3461	9.65607	9.10092	5.82193	10.6963	0.230808	0.999639	Down
hsa-miR-130a	MIER1	merck-ENST00000371014_s_at	57708	1	0	1	1	1	1	1	1	0	1	8	8.17477	8.60886	7.89179	8.16289	8.28422	8.44737	8.89023	8.5613	8.4167	8.17439	8.35754	8.27206	7.97445	8.59092	9.22497	8.35409	8.70332	8.01001	8.44854	9.03576	8.34175	8.94178	8.10902	0.231714	0.999639	Up
hsa-miR-130a	ADAM12	merck-AF023476_s_at	8038	1	1	1	1	1	1	1	0	0	1	8	9.70505	4.57826	4.54605	7.22556	9.54551	5.06843	8.3903	7.05683	7.99914	8.4375	4.76723	4.34504	5.09448	4.27009	4.20004	9.99676	4.25159	7.98622	5.20673	4.78965	4.13339	3.84126	6.63155	0.232834	0.999639	Down
hsa-miR-130a	BMPR2	merck-BC052985_a_at	659	1	1	1	1	1	1	1	0	0	1	8	9.18811	8.21423	8.53813	9.14039	8.89182	9.44338	9.00303	8.84922	9.00602	9.01239	8.1124	7.97333	9.11516	8.45087	8.40383	9.33647	8.9684	8.85075	8.81241	9.1516	7.89439	9.01429	8.76306	0.241849	0.999639	Down
hsa-miR-130a	SNX2	merck-NM_003100_at	6643	1	1	1	1	1	1	1	0	1	1	9	11.0716	10.67	10.7105	10.4392	10.4787	10.2279	10.3947	10.2842	10.5826	10.7715	10.3339	10.6114	10.3927	10.4142	10.9812	10.6921	10.4299	10.6331	10.6656	10.3867	10.9183	10.8899	10.7006	0.242195	0.999639	Down
hsa-miR-130a	ABCC5	merck2-BI770470_at	10057	1	1	0	1	1	0	1	0	1	1	7	5.92823	5.94491	6.66011	4.85361	4.72932	5.25429	5.42673	4.75117	4.71047	4.67977	4.18978	4.29832	4.55497	4.41793	6.14047	5.16575	4.58919	5.3719	5.08709	5.28753	6.14374	5.92617	4.60895	0.244298	0.999639	Down
hsa-miR-130a	SLC44A1	merck-AK124926_a_at	23446	1	1	1	1	1	1	1	0	0	1	8	9.63717	9.05124	8.22226	8.52027	8.95794	8.21298	8.66979	8.24556	9.52753	9.23245	9.13404	8.55999	9.53824	9.76535	9.23349	9.15147	9.18201	9.01554	8.41549	9.53867	9.68407	8.1212	8.27283	0.245981	0.999639	Up
hsa-miR-130a	PPARGC1A	merck-NM_013261_at	10891	1	1	0	1	1	1	1	1	0	1	8	8.77372	10.2651	7.63868	7.74909	8.05305	9.88928	9.11235	10.3519	9.51764	7.30338	8.26435	9.49856	7.81451	9.59901	10.304	8.52041	10.3009	8.32437	9.24168	9.54244	10.7433	8.89647	10.1441	0.248834	0.999639	Up
hsa-miR-130a	NRP1	merck-AK024580_at	8829	1	1	0	1	1	1	1	0	0	1	7	6.57816	7.36506	5.89754	9.05326	9.67992	6.3605	6.12788	6.0523	8.49471	7.6534	6.62716	8.44624	9.32793	8.04402	6.2903	6.12887	7.72826	8.50969	8.91295	6.505	7.30914	7.1385	7.85448	0.250073	0.999639	Up
hsa-miR-130a	BTBD3	merck-NM_181443_s_at	22903	1	1	1	1	1	1	1	0	0	1	8	9.63556	9.84847	10.3147	8.36097	8.85834	10.456	9.70411	9.78125	8.8742	8.69985	9.76079	8.58099	8.11742	8.45968	9.80978	9.89772	9.28492	8.92501	9.42814	9.5106	9.73453	10.2665	8.99886	0.251294	0.999639	Down
hsa-miR-130a	SCN9A	merck-BC051759_at	6335	1	1	0	1	0	0	1	1	1	1	7	3.31356	3.77662	4.63101	3.85049	3.94903	3.81282	2.48612	3.68062	4.17343	3.37582	5.51076	4.03247	4.30932	3.22191	3.3744	3.53437	3.66854	4.33441	4.44897	3.33198	4.86244	5.50946	3.80898	0.252581	0.999639	Down
hsa-miR-130a	SKP1	merck2-BI088961_a_at	6500	1	1	1	1	1	1	1	1	0	1	9	10.3165	10.7938	10.1756	10.239	10.2692	11.4324	10.8211	10.3912	10.3049	10.337	10.2168	10.639	10.0028	10.6486	10.8052	10.5335	10.5626	10.4114	10.7675	11.2644	10.7191	10.8926	10.1468	0.257088	0.999639	Up
hsa-miR-130a	MBNL1	merck-BM452785_a_at	4154	1	0	1	1	1	1	1	0	0	1	7	7.32101	5.35377	5.49682	5.88791	4.64252	7.06006	7.40332	8.03623	6.1157	5.85747	4.21834	5.83421	5.48035	5.39136	7.26905	8.0588	6.80485	5.76594	6.89009	7.17557	5.37383	7.11399	6.00598	0.262355	0.999639	Down
hsa-miR-130a	SMOC2	merck-ENST00000366793_a_at	64094	1	1	1	1	1	1	1	0	0	1	8	7.64784	5.84129	6.80533	7.97655	8.50106	6.42991	7.01046	7.0833	7.88768	7.77056	5.51731	7.39001	8.94558	8.65581	6.09982	7.13858	7.85354	6.29034	6.82542	6.81314	6.28041	5.8214	7.56117	0.269745	0.999639	Up
hsa-miR-130a	KIT	merck-NM_000222_s_at	3815	1	1	0	1	1	1	1	1	0	1	8	9.28393	8.40751	10.8274	9.79808	9.78346	9.34984	9.11107	10.8994	9.96024	8.13316	8.52556	9.39373	7.85376	8.6353	8.90235	9.87343	8.77595	9.13236	10.3046	8.53264	8.80438	9.04512	9.01767	0.273084	0.999639	Down
hsa-miR-130a	ZFYVE9	merck2-NM_007323_at	9372	1	1	0	1	1	1	1	0	1	1	8	4.36447	4.72025	4.68319	3.62855	3.49796	4.92668	4.31248	4.45609	4.10226	3.76084	4.31702	3.96199	4.01244	4.21761	5.57128	4.74992	4.22133	4.07358	4.41166	4.27959	4.35776	4.43752	4.31248	0.279184	0.999639	Down
hsa-miR-130a	ABCA1	merck2-NM_005502_at	19	1	1	0	1	1	1	1	0	0	1	7	11.0086	9.34809	9.5557	9.9721	10.535	10.9767	10.0115	10.5299	10.6172	10.3674	8.23731	9.37216	8.96527	9.53343	9.92767	11.1962	10.0789	10.6861	10.6941	10.0609	9.42646	10.8417	10.5084	0.279361	0.999639	Down
hsa-miR-130a	VPS4B	merck-NM_004869_at	9525	1	1	0	1	1	1	1	1	0	1	8	10.796	11.0158	10.3933	10.0701	10.4212	10.838	10.5304	10.7161	10.2251	10.4237	11.1332	10.1508	10.007	10.5679	10.6721	10.7349	10.7509	10.3766	10.5135	11.2893	10.2629	10.8866	10.3258	0.281176	0.999639	Up
hsa-miR-130a	PSD	merck-NM_002779_s_at	5662	1	1	1	1	1	0	1	0	0	1	7	7.82421	6.08145	10.4361	8.69877	8.91958	7.09969	8.39435	8.87523	8.83053	8.68332	6.29731	8.21464	8.96007	6.30186	6.51843	7.76863	8.00558	8.03092	8.17512	6.93905	6.34181	6.19024	9.58064	0.28206	0.999639	Down
hsa-miR-130a	HOXC8	merck-NM_022658_at	3224	1	1	1	1	1	1	1	1	0	1	9	6.00151	4.53598	4.14526	6.22904	5.32455	3.77267	4.45708	4.3866	5.59801	6.47807	7.56285	4.96157	7.24931	5.64275	4.09156	6.36628	5.15074	6.11509	5.83246	5.22809	5.22423	7.01353	6.02193	0.282702	0.999639	Down
hsa-miR-130a	KIF16B	merck-AB046810_at	55614	1	1	0	1	0	0	1	1	1	1	7	7.02025	8.40822	8.53033	6.92369	7.26995	8.47213	8.23836	7.81713	8.04167	6.74267	9.77853	7.65968	8.14114	9.1542	9.25515	7.01943	8.63497	7.13733	7.69909	9.42657	9.47473	7.859	6.93979	0.283149	0.999639	Up
hsa-miR-130a	BIRC6	merck-BQ184271_a_at	57448	1	1	1	1	0	0	1	0	1	1	7	8.5762	9.05227	9.76857	9.29451	8.7355	9.69365	9.15673	9.43726	9.0165	8.77404	9.22007	9.7198	9.14172	9.30244	9.65833	9.58656	9.42219	8.83434	9.1431	10.0451	9.21503	8.92317	7.99105	0.283934	0.999639	Up
hsa-miR-130a	MTF1	merck2-CA309684_at	4520	1	1	0	1	1	1	1	0	1	1	8	7.75844	9.12281	8.85277	9.20983	8.44987	8.44713	9.68011	8.03889	7.94545	8.76044	8.78751	8.36666	9.06127	8.91881	7.99255	7.81212	8.56333	8.09259	7.78641	8.45018	8.12261	8.0166	7.94305	0.28556	0.999639	Up
hsa-miR-130a	CAPRIN2	merck-NM_023925_at	65981	1	1	1	1	1	1	1	0	0	1	8	11.0385	9.73516	10.9903	10.5143	10.7285	11.9227	10.8233	9.79016	10.4164	11.2042	9.24832	10.266	10.6803	10.4518	10.4795	10.0931	10.6159	10.7324	11.1073	10.5055	10.7651	11.1475	10.4183	0.292422	0.999639	Down
hsa-miR-130a	UCP3	merck2-NM_022803_at	7352	1	1	1	1	1	0	1	0	0	1	7	5.32597	5.42941	5.25458	5.53573	5.35667	5.46814	5.19744	5.15489	5.10235	5.2884	5.57631	5.55161	5.49156	5.72056	4.99717	5.10687	5.29161	5.35725	5.39423	5.34792	5.51531	5.66268	5.58215	0.296174	0.999639	Up
hsa-miR-130a	ZNF800	merck-AF218032_a_at	168850	1	1	0	1	1	1	1	1	0	1	8	7.5502	7.78291	7.67501	8.07391	7.321	7.92355	7.84284	8.08673	7.24687	7.60976	7.79744	7.69274	7.51914	7.69819	8.37268	7.96483	8.36445	7.064	7.47345	8.33216	7.85887	6.9634	7.3824	0.29878	0.999639	Up
hsa-miR-130a	ABHD3	merck-NM_138340_at	171586	1	1	1	1	1	1	1	0	0	1	8	9.9554	9.77702	9.52279	8.65388	8.56874	9.09394	10.0471	10.0526	9.37266	8.57668	9.80333	7.46709	8.82878	8.99607	12.4322	10.1436	9.45542	8.82148	9.29684	10.773	10.8515	11.8809	8.24097	0.304743	0.999639	Down
hsa-miR-130a	MED12L	merck-NM_053002_at	116931	1	1	1	1	1	1	1	1	1	1	10	3.31829	3.77181	3.30505	2.9335	3.12387	3.1761	3.50249	3.64197	2.56894	3.02515	3.30491	3.08479	3.19661	3.19661	3.45326	2.98981	3.13275	2.8516	2.7559	3.42565	3.40302	2.9125	3.19661	0.309342	0.999639	Up
hsa-miR-130a	PFKFB3	merck-NM_004566_at	5209	1	1	0	1	1	1	1	0	0	1	7	11.4626	11.2468	8.63527	10.8186	11.3663	10.8962	11.4073	12.0727	12.3285	10.8165	9.57633	11.0978	11.1107	11.2881	10.4344	11.8383	11.5892	11.535	11.2705	12.2141	11.2521	11.9757	10.5705	0.309879	0.999639	Up
hsa-miR-130a	GPATCH8	merck-AK025600_a_at	23131	1	1	1	1	1	0	1	0	0	1	7	9.42078	9.59958	9.80674	10.3016	10.0807	9.59439	9.62464	9.31007	9.7808	9.80024	9.83787	9.9655	10.3344	9.91429	9.01256	9.21895	9.62441	9.58313	9.60698	9.53864	9.40336	9.10391	9.80992	0.310269	0.999639	Up
hsa-miR-130a	JARID2	merck-BC046246_a_at	3720	1	1	1	1	1	1	1	1	1	1	10	10.9229	11.1002	11.2853	11.5918	10.9725	10.6884	10.5603	10.9718	11.338	10.7631	11.7211	11.1601	11.1471	11.346	11.2468	11.3187	11.7594	11.2658	11.2306	11.6224	11.3742	11.4153	11.1139	0.310642	0.999639	Up
hsa-miR-130a	LRP2	merck-NM_004525_at	4036	1	1	1	1	0	0	1	0	1	1	7	3.6972	3.06539	3.1042	3.08504	2.80143	3.22767	3.02089	3.01711	2.57583	3.0687	3.46911	3.02292	2.75035	3.13633	2.78812	2.90557	2.3794	3.02756	2.80953	3.0204	2.82684	3.53088	2.91467	0.31085	0.999639	Down
hsa-miR-130a	CDADC1	merck-ENST00000378361_a_at	81602	1	1	1	1	0	0	1	1	0	1	7	6.92236	6.52732	6.88498	6.41273	7.06433	7.03495	7.34794	7.10652	7.14377	7.03158	7.10831	6.83109	6.77194	6.75774	6.92762	6.77306	7.02605	6.54596	6.67596	6.3239	6.23723	7.16541	7.24192	0.311638	0.999639	Down
hsa-miR-130a	ZNF3	merck-NM_032924_at	7551	1	1	1	1	1	0	1	0	0	1	7	8.38476	8.48488	9.21824	9.18834	8.92342	9.13131	8.5888	8.7355	9.19646	9.08001	9.47903	9.25508	9.84401	9.29408	9.13337	8.75243	9.06629	9.10154	9.34847	8.93683	9.52385	10.0267	9.46659	0.311903	0.999639	Down
hsa-miR-130a	NBEA	merck-AL050175_at	26960	1	1	0	1	1	0	1	0	1	1	7	3.21746	3.19127	5.92803	2.86726	3.19127	3.69487	3.00651	3.13815	3.22711	2.92157	3.22085	3.21015	3.3613	2.40277	3.05663	3.32051	3.31294	3.04526	2.98275	3.18755	3.07655	4.36146	3.55705	0.312252	0.999639	Down
hsa-miR-130a	BAI3	merck-NM_001704_at	577	1	1	1	1	0	0	1	0	1	1	7	3.38534	2.50379	4.07144	5.24884	4.63608	3.80687	4.62991	6.10932	4.78109	3.80285	3.22855	3.46502	3.9185	4.00548	3.17302	4.0785	3.84974	4.38271	4.67681	3.48203	2.59106	2.75432	4.71517	0.31691	0.999639	Down
hsa-miR-130a	DYNLL2	merck-NM_080677_at	140735	1	1	1	1	1	1	1	1	1	1	10	7.87315	7.87902	8.2589	8.11128	7.94618	7.82681	7.54264	7.75688	7.78982	8.62731	7.98734	8.40205	8.27157	8.55539	7.55333	7.52921	7.7806	8.25792	7.56643	7.69057	7.53841	7.37855	7.99545	0.320257	0.999639	Up
hsa-miR-130a	SPOPL	merck2-BG674983_at	339745	1	1	0	1	1	1	1	0	0	1	7	8.70456	8.35646	8.60989	7.08637	7.40458	8.77558	9.10799	8.3063	7.97399	7.72897	8.27105	7.42723	7.12609	7.3683	9.62319	8.63908	8.10337	7.67274	8.13691	9.31078	8.69123	9.98671	7.86936	0.320909	0.999639	Down
hsa-miR-130a	ZNF217	merck-AW661821_at	7764	1	1	1	1	1	1	1	0	0	1	8	4.44303	4.5913	4.53725	4.45908	4.26593	4.55052	4.3932	4.47849	3.85185	4.44351	4.45908	4.45908	4.19166	4.48653	4.59627	4.07094	4.56153	4.25392	4.59325	4.45908	4.5924	4.32102	4.2275	0.321853	0.999639	Up
hsa-miR-130a	LBR	merck2-AK222834_at	3930	1	1	1	1	1	0	1	1	0	1	8	6.94279	6.20959	5.68964	5.62723	6.33988	6.25669	7.82131	7.5417	7.06841	6.32662	6.94285	6.21729	5.51592	6.43099	7.62793	8.20158	6.75694	6.61682	6.89268	6.73025	6.57207	7.64811	6.13586	0.323521	0.999639	Down
hsa-miR-130a	HOXA3	merck-NM_153631_at	3200	1	0	1	1	1	1	1	0	0	1	7	4.17285	4.88985	4.37939	4.59194	4.69437	4.04779	4.2475	4.73039	4.62329	4.37912	4.28176	4.04849	4.46052	4.00638	4.27771	4.10215	3.76704	4.40528	4.57077	4.23523	4.34212	4.47345	4.90073	0.326219	0.999639	Down
hsa-miR-130a	EXOC5	merck-NM_006544_s_at	10640	1	1	0	1	1	1	1	0	0	1	7	6.18322	6.1622	6.70136	5.33282	5.02637	7.13177	5.80933	6.13244	5.15102	5.20601	5.45699	4.88108	5.13438	5.06609	6.88756	6.31686	5.6597	5.38275	5.74469	6.2925	5.53721	6.4481	4.66546	0.328979	0.999639	Down
hsa-miR-130a	MDFIC	merck-NM_199072_at	29969	1	1	1	1	1	1	1	0	0	1	8	9.22898	5.22087	6.14215	8.07461	8.66291	9.88062	8.62478	8.25314	8.44438	8.05272	5.13338	7.05789	7.44963	7.22157	6.69302	9.46259	8.01304	8.15007	8.67515	8.40395	7.71161	8.32265	7.66192	0.329982	0.999639	Down
hsa-miR-130a	EMX2	merck-NM_004098_s_at	2018	1	1	0	1	1	1	1	0	1	1	8	5.43759	3.129	3.68299	3.5313	4.17601	3.02996	6.30572	3.8643	3.34567	4.76367	3.12387	2.50756	4.92548	2.97571	2.93216	3.98913	4.18946	2.52313	3.09958	2.81459	3.2632	2.6498	3.39268	0.331084	0.999639	Down
hsa-miR-130a	SNAP25	merck-NM_003081_s_at	6616	1	1	1	1	1	1	1	0	1	1	9	9.4795	3.41555	11.9735	9.60468	9.02147	5.39044	7.10604	8.13548	8.85386	9.32263	10.862	9.51074	8.46321	5.5551	9.77558	10.4137	10.1436	8.40421	8.55795	9.32293	7.67428	6.49979	8.01169	0.332423	0.999639	Down
hsa-miR-130a	TMEM55A	merck-NM_018710_at	55529	1	1	1	1	0	0	1	0	1	1	7	9.25494	6.39016	10.1743	6.59164	8.32842	7.18128	8.82943	8.47794	8.60844	7.63654	5.18333	7.04456	6.93712	6.97007	7.875	8.78735	7.87532	7.25605	8.59912	7.99523	7.42325	8.13761	7.96676	0.333853	0.999639	Down
hsa-miR-130a	NHLH2	merck-AB007959_at	4808	1	1	1	1	1	1	1	0	1	1	9	2.1664	2.484	2.95287	2.26874	2.37724	2.70291	2.35119	2.62128	2.46438	2.53439	2.484	2.44883	2.67365	2.35811	2.27383	2.44318	2.23745	2.35425	2.25362	2.46438	2.35645	4.14142	2.82819	0.340338	0.999639	Down
hsa-miR-130a	STK33	merck-DB201122_at	65975	1	1	0	1	1	1	1	0	0	1	7	4.44981	4.34635	5.04206	4.28319	4.3713	4.79895	4.59885	4.31567	4.4576	4.40028	4.89391	4.96787	4.62818	4.81504	4.57399	4.56883	4.44343	4.28529	4.67266	4.22504	5.20197	5.06551	5.04231	0.345505	0.999639	Down
hsa-miR-130a	MMP10	merck-BQ332909_s_at	4319	1	1	1	1	0	0	1	1	0	1	7	5.68555	5.07419	4.37362	7.82658	8.2575	4.43022	8.07762	8.37697	7.18607	6.31697	6.41052	5.24227	8.40133	4.73264	7.56212	5.23918	5.60935	6.61121	5.97764	7.41632	5.97459	8.20409	6.66355	0.346319	0.999639	Down
hsa-miR-130a	PRKAA1	merck-NM_206907_at	5562	1	0	1	1	1	0	1	1	0	1	7	9.53261	9.6344	10.1262	9.10943	9.47701	9.67947	10.2155	10.0107	9.2289	9.83286	9.70551	8.97392	8.77251	9.2897	10.262	9.82278	9.31766	9.31916	9.89297	10.504	10.494	11.1178	9.2822	0.347346	0.999639	Down
hsa-miR-130a	RAB34	merck-NM_031934_at	83871	1	0	1	1	1	0	1	0	1	1	7	9.00174	5.57542	6.84242	9.47135	9.88813	9.9954	8.65145	9.1877	9.57087	9.32503	6.79237	8.60888	9.48374	8.71403	7.97712	9.14293	8.52298	9.08742	9.01457	7.73592	7.71412	6.96771	9.66068	0.347596	0.999639	Down
hsa-miR-130a	HBP1	merck-NM_012257_s_at	26959	1	1	1	1	1	1	1	0	1	1	9	11.0268	10.7265	10.963	10.8866	11.1325	11.5073	10.8125	10.9341	11.1517	10.7132	11.2232	11.4517	10.9019	10.8793	10.8474	10.9022	10.4397	10.7733	11.1036	10.7846	10.8719	11.5854	11.2818	0.348032	0.999639	Down
hsa-miR-130a	SPG20	merck2-BX648004_a_at	23111	1	1	1	1	1	0	1	0	0	1	7	8.7336	3.37326	7.40639	7.7619	8.08113	7.84756	7.65589	7.54277	7.8413	7.53016	5.47933	7.11373	7.43422	7.16026	7.28277	8.31646	8.1594	7.42858	7.84166	8.23058	7.65122	6.37342	7.70436	0.348818	0.999639	Down
hsa-miR-130a	UBQLN1	merck-NM_053067_a_at	29979	1	1	1	1	0	0	1	0	1	1	7	9.35557	9.94548	9.29517	9.3618	8.66114	8.59046	10.1268	9.27579	9.48426	8.91693	9.08229	8.7404	9.28435	9.01215	9.77133	9.29517	9.48168	9.12031	8.73914	9.12757	9.56414	9.81542	10.0208	0.349083	0.999639	Down
hsa-miR-130a	TNRC6A	merck-U23860_at	27327	1	1	1	1	1	1	1	0	0	1	8	4.01829	4.83925	4.61639	5.34552	4.60352	4.84427	5.10797	4.90589	5.06284	4.25486	5.259	5.40309	5.00851	5.26294	4.71516	4.49006	4.83951	4.31495	4.41679	4.61009	5.08674	4.7791	4.71517	0.350095	0.999639	Up
hsa-miR-130a	NIPA1	merck-NM_144599_at	123606	1	1	1	1	1	0	1	0	0	1	7	10.6522	10.8559	11.8534	9.01055	9.48447	12.1074	11.074	10.5879	10.1924	10.125	9.00273	9.19628	10.089	9.72119	10.8431	10.7103	10.0606	9.01458	10.0003	10.9201	10.9559	10.6968	10.2762	0.350682	0.999639	Down
hsa-miR-130a	DIP2A	merck-NM_206890_at	23181	1	1	0	1	1	0	1	1	0	1	7	6.73158	6.41365	7.07647	6.21019	6.47079	6.22484	7.3969	6.78223	6.50885	7.18319	7.71162	6.33163	8.12436	6.80703	7.39027	6.22746	6.16365	6.81547	6.81722	6.71992	5.95995	5.57955	6.0734	0.356175	0.999639	Down
hsa-miR-130a	SLC35F3	merck-NM_173508_at	148641	1	1	0	1	1	0	1	0	1	1	7	6.77985	3.44239	10.0298	5.75853	5.49616	9.47145	6.15818	5.01587	6.23144	5.65745	3.24627	7.04452	6.33591	4.29316	5.14562	7.59309	6.36186	6.52665	5.30037	5.4568	3.51818	5.22857	5.45293	0.359333	0.999639	Down
hsa-miR-130a	CUL5	merck2-BF448201_at	8065	1	1	0	0	1	1	1	1	0	1	7	5.21931	6.02825	6.04733	5.67354	5.75776	5.5665	5.49644	5.90998	5.0927	5.28682	5.86052	5.64153	5.74516	6.09397	5.37298	4.88186	4.86005	5.38082	4.7964	5.28846	5.02356	5.38492	5.72102	0.362636	0.999639	Up
hsa-miR-130a	CLCN6	merck-AI656222_at	1185	1	1	1	1	0	0	1	1	0	1	7	4.59014	5.67043	4.78362	6.09907	5.6299	4.89813	5.02151	5.11944	6.3177	5.79189	6.33172	5.62981	6.76785	6.11988	4.71423	5.06955	5.76354	5.03386	5.1496	4.99551	4.95861	5.22122	5.49031	0.365172	0.999639	Up
hsa-miR-130a	ROBO1	merck-NM_002941_at	6091	1	0	0	1	1	1	1	1	1	1	8	10.968	6.77413	8.46522	10.6907	11.2887	10.9871	10.4715	11.1815	11.2784	10.445	9.65631	9.82348	10.4944	9.9666	9.26487	11.2315	10.4598	10.3802	10.78	10.5171	10.3101	7.90286	10.6461	0.365907	0.999639	Down
hsa-miR-130a	VPS37A	merck-NM_004686_a_at	137492	1	1	1	1	1	1	1	0	0	1	8	7.0185	4.81259	9.16118	5.75614	5.36054	3.7046	3.98297	4.53878	4.81397	4.37912	3.4872	5.64156	5.49977	4.48759	3.49507	7.0374	7.22594	4.63892	5.53722	5.9684	3.52357	4.50166	2.79057	0.369032	0.999639	Up
hsa-miR-130a	FBXO28	merck-NM_015176_a_at	23219	1	1	1	1	1	1	1	0	0	1	8	9.16153	8.899	8.10302	7.57207	7.18514	8.40265	9.50994	8.29987	8.62724	8.07682	8.17018	6.70606	7.32274	7.50984	8.6737	9.11923	8.51659	7.51965	8.22338	8.99027	7.52358	9.30818	7.47624	0.371239	0.999639	Down
hsa-miR-130a	UBE2D1	merck-BC015997_s_at	7321	1	1	1	1	1	1	1	0	1	1	9	10.4649	10.311	10.1045	9.23147	9.49448	9.76399	10.4855	10.5426	9.62398	9.76511	8.40886	8.20008	8.79223	8.8394	10.2924	10.6918	10.2594	9.81667	9.74002	10.3766	10.1204	11.1913	9.39294	0.372141	0.999639	Down
hsa-miR-130a	BTAF1	merck-BC030273_a_at	9044	1	1	1	1	1	1	1	0	0	1	8	8.04926	7.32405	8.1655	7.58939	7.3846	8.21057	7.59099	8.35428	7.48658	7.44205	7.4353	7.62091	7.77411	7.68824	8.08598	7.65483	8.3236	6.60386	7.05302	8.17829	5.90679	7.35293	6.62003	0.372897	0.999639	Up
hsa-miR-130a	MPPED2	merck-NM_001584_at	744	1	1	0	1	1	1	1	0	0	1	7	8.10372	3.86755	8.38785	7.74128	7.3186	6.42554	7.33544	6.97311	7.33044	7.42992	4.80859	8.18356	6.50109	5.34082	4.61349	8.22908	7.27359	7.58318	7.19638	6.68246	4.98377	7.14419	8.21802	0.375015	0.999639	Down
hsa-miR-130a	ITPR1	merck-N21631_at	3708	1	1	1	1	0	0	1	0	1	1	7	3.70885	4.96681	3.89214	6.16407	6.14597	4.12328	3.50249	3.88409	5.73963	5.10665	4.29945	5.89322	6.09803	5.71051	4.23474	4.1259	5.99861	5.80493	5.68774	4.82952	9.02068	5.42452	5.39569	0.379646	0.999639	Up
hsa-miR-130a	SESTD1	merck-AK056075_s_at	91404	1	1	1	1	0	0	1	1	1	1	8	9.23191	8.82361	9.76949	8.27963	8.79473	6.39548	8.73022	8.37741	8.83227	8.97443	8.18844	8.10791	8.65113	7.98933	8.19791	9.0582	8.28495	8.32556	9.18853	8.35234	8.52041	9.33133	9.45564	0.388301	0.999639	Down
hsa-miR-130a	BTBD10	merck-NM_032320_at	84280	1	1	1	1	1	0	1	0	1	1	8	10.321	10.1801	10.2103	9.54652	9.81972	11.1112	10.6356	10.2672	10.0173	10.5031	10.3789	9.61154	10.2736	10.2574	10.9414	10.3528	10.3732	9.96476	10.1779	10.9221	10.1049	11.416	10.2584	0.389929	0.999639	Down
hsa-miR-130a	LRP8	merck-NM_033300_at	7804	1	1	0	1	1	1	1	1	1	1	9	7.08227	9.63723	6.04765	7.22256	6.281	4.34297	8.93371	8.18387	6.28969	6.87146	6.57285	4.764	5.64711	4.89878	5.21093	6.45879	5.67984	6.52527	7.38783	5.71207	6.96337	7.57094	6.45536	0.394766	0.999639	Down
hsa-miR-130a	IER5L	merck-ENST00000372491_at	389792	1	1	1	1	0	0	1	0	1	1	7	8.11307	8.00267	6.4472	7.38303	7.51953	6.8951	7.95407	8.13805	8.47884	7.62104	5.44439	6.57548	9.37808	6.75926	5.58933	7.31326	6.64533	7.49574	8.143	6.63863	6.05089	7.19921	8.60449	0.398869	0.999639	Down
hsa-miR-130a	SPATA2	merck-U28164_a_at	9825	1	1	0	1	1	0	1	1	0	1	7	9.7092	10.283	10.4493	9.54163	9.3696	9.42716	10.2632	9.68265	9.14472	9.56661	10.0092	9.40095	9.16956	9.6664	10.0303	9.75668	9.9531	9.54387	9.45912	10.119	9.59776	9.32217	9.38268	0.402707	0.999639	Up
hsa-miR-130a	LMTK2	merck-AB029002_a_at	22853	1	1	1	1	1	1	1	1	0	1	9	4.33144	4.58079	4.89931	4.82959	4.27017	4.0355	4.29085	4.38699	4.45453	4.47638	5.40167	4.87339	4.59498	5.1838	4.55993	4.44614	4.58079	4.58079	4.31324	4.56801	4.616	4.90416	4.15471	0.404707	0.999639	Up
hsa-miR-130a	DCBLD2	merck-BC029658_a_at	131566	1	1	0	1	1	0	1	1	0	1	7	8.3567	7.51931	5.7889	7.63358	7.80421	6.47555	7.93297	7.48225	7.17682	7.79988	6.27787	6.60902	7.54454	7.0965	6.79339	8.26358	7.14871	8.00121	7.33743	6.5735	6.75706	7.53704	9.38008	0.407259	0.999639	Down
hsa-miR-130a	CMPK1	merck-AF112216_a_at	51727	1	1	1	1	1	1	1	0	0	1	8	10.8057	11.6601	10.8814	10.8231	10.4926	11.3592	11.9704	11.3199	10.7771	11.0592	11.1074	10.0579	9.81798	10.6429	11.5268	10.9537	10.9927	10.3083	10.9037	11.0058	11.8386	11.5154	10.4864	0.407403	0.999639	Down
hsa-miR-130a	TESK2	merck-NM_007170_at	10420	1	1	0	1	1	1	1	0	0	1	7	6.31379	6.03331	6.8746	5.99394	6.68827	6.4531	6.68198	6.70372	6.51359	6.02724	8.23877	5.9339	7.02443	7.39867	6.55608	5.84777	5.73698	6.69196	6.84676	6.31842	6.7816	6.912	5.56568	0.409565	0.999639	Down
hsa-miR-130a	PUF60	merck-NM_014281_s_at	22827	1	1	0	1	1	0	1	0	1	1	7	10.6148	10.2546	10.8556	11.168	10.8087	10.4409	10.8575	10.8159	11.3596	10.9905	11.1935	10.9953	11.1098	11.0003	10.1522	10.2118	10.4524	10.8715	10.5091	9.99168	10.3521	10.2024	10.8315	0.41097	0.999639	Down
hsa-miR-130a	ELK3	merck2-CK904382_at	2004	1	1	1	1	1	1	1	0	1	1	9	10.663	9.99137	8.7365	10.0155	9.82195	9.71987	9.97968	10.245	9.57895	9.8006	8.26753	8.71731	9.14363	9.11608	9.29725	10.2972	9.8737	10.1189	10.2673	9.56081	9.31807	10.1498	10.111	0.417452	0.999639	Down
hsa-miR-130a	FBXO33	merck-BC030611_a_at	254170	1	1	0	0	1	1	1	1	1	0	7	8.96087	8.75024	9.62178	8.97322	8.8398	9.24268	8.64451	9.44496	8.73503	8.55882	8.45964	9.15549	8.52798	9.2344	9.15158	9.1356	8.70132	8.71224	8.91247	9.60905	8.7249	8.98605	8.83378	0.41917	0.999639	Up
hsa-miR-99a	FZD8	merck2-AF086500_at	8325	1	1	0	1	1	1	1	0	1	1	8	8.3298	5.47552	4.88988	7.11187	7.99961	9.29583	7.70782	7.42058	9.24943	6.81086	5.249	6.79636	7.59889	7.81699	7.70511	8.00541	7.103	7.52953	7.65885	7.57554	8.65608	7.83175	7.40991	0.42221	0.999639	Down
hsa-miR-130a	DLL1	merck-NM_005618_s_at	28514	1	1	0	1	1	1	1	0	1	1	8	7.20943	5.36355	8.59652	7.54897	7.70512	7.78753	8.12467	7.92914	7.58105	7.34545	9.67689	7.92511	6.88375	7.53822	9.01184	6.68713	7.03686	7.61012	8.3046	7.68065	7.38627	4.86692	6.8123	0.422804	0.999639	Down
hsa-miR-130a	CNIH	merck-NM_001009551_at	10175	1	1	0	1	1	1	1	0	0	1	7	10.5326	11.083	9.60242	10.4153	10.06	10.1049	10.2433	10.3012	10.0391	10.479	10.2137	9.80298	9.90605	9.64703	10.4006	10.5349	10.2074	9.92991	10.4631	9.67224	9.7309	10.503	10.3084	0.429849	0.999639	Down
hsa-miR-130a	ADAMTS18	merck-NM_199355_s_at	170692	1	1	1	1	1	1	1	0	0	1	8	6.10505	3.7023	4.18792	5.70006	5.70746	10.5528	4.86511	5.32903	6.51371	5.4991	4.0015	4.28529	5.25409	4.52035	4.57938	5.97167	5.66777	4.09298	5.25584	5.01229	4.51075	3.53103	5.09202	0.432741	0.999639	Down
hsa-miR-130a	LRP12	merck-NM_013437_at	29967	1	1	1	1	0	0	1	0	1	1	7	7.58931	6.01127	6.98688	6.12671	7.11526	7.38895	7.48291	7.64837	7.36341	7.54395	4.00992	6.11445	6.38682	6.06742	6.79014	8.4379	7.08906	6.58241	6.20134	6.6429	6.45233	6.97424	6.29728	0.435362	0.999639	Down
hsa-miR-130a	FOXF2	merck-NM_001452_at	2295	1	1	1	1	1	1	1	0	0	1	8	8.23359	5.73779	4.67085	7.90494	8.98947	7.71169	9.094	8.22201	8.67566	8.64623	7.35764	7.00531	9.30908	7.9036	8.13553	7.05085	6.55312	7.74345	8.66149	7.4841	7.52079	4.34428	8.9217	0.437455	0.999639	Down
hsa-miR-130a	LTBP1	merck2-CN414887_a_at	4052	1	1	0	1	1	1	1	0	1	0	7	10.2285	7.19682	7.00882	9.66037	10.4375	9.47797	10.6737	9.82697	10.1759	9.71801	8.24577	8.70698	9.60241	9.31877	8.77635	10.0814	8.39812	9.65586	10.1126	8.79991	7.80347	6.46686	9.63221	0.439368	0.999639	Down
hsa-miR-130a	MAML1	merck2-BM144465_a_at	9794	1	1	0	1	1	1	1	0	0	1	7	5.65854	5.34156	5.71219	5.88843	5.53444	5.81238	5.46201	5.49625	5.65107	5.49897	5.73102	5.60089	5.80243	5.65854	5.15053	5.27405	5.64231	5.18266	5.7373	5.47853	5.8947	5.83915	5.80612	0.443721	0.999639	Down
hsa-miR-130a	SLC25A44	merck-NM_014655_at	9673	1	1	0	1	1	0	1	1	0	1	7	10.7139	10.6913	10.6526	10.9881	10.3084	10.034	11.105	10.7254	10.6452	10.4968	10.4574	10.473	10.4744	10.746	10.7208	10.8062	11.2462	10.3953	10.2709	11.2202	11.464	10.7367	10.444	0.448992	0.999639	Up
hsa-miR-130a	WASL	merck-BC013776_a_at	8976	1	1	1	1	0	0	1	1	0	1	7	8.1495	7.59077	9.01694	8.61942	8.49998	8.13142	8.08051	8.45012	8.75899	8.44083	9.34786	8.71924	9.24421	9.00244	8.10291	7.91655	8.77781	6.96753	7.57	7.88426	7.75476	7.10923	7.10077	0.450017	0.999639	Up
hsa-miR-130a	SUV420H1	merck2-BF939293_at	51111	1	1	0	1	1	1	1	0	0	1	7	7.83011	7.85257	8.8826	7.36632	7.84045	8.52457	7.97175	7.74508	7.70632	7.06634	7.37774	7.84363	7.57387	8.0296	8.57909	8.02311	8.11116	7.83249	7.65698	8.41295	7.28889	8.40827	7.64656	0.452435	0.999639	Up
hsa-miR-130a	JPH3	merck2-AB042636_at	57338	1	1	0	1	1	0	1	1	0	1	7	4.87265	4.23429	4.64779	5.1739	4.52854	4.64779	4.36827	4.80239	4.07652	5.32328	4.73012	4.82384	4.60627	4.58971	4.71235	4.79201	4.7485	4.59858	4.47147	4.46317	4.26865	4.64779	4.54838	0.463824	0.999639	Down
hsa-miR-130a	FSTL5	merck-NM_020116_at	56884	1	1	1	1	1	1	1	0	1	1	9	6.53924	3.05346	3.41555	3.41555	4.14856	2.79547	3.05346	2.93482	3.41555	3.41425	2.9871	5.50061	4.21714	2.66918	3.17734	6.94995	6.37591	2.90299	3.87844	3.15789	2.68698	3.25084	3.86148	0.469266	0.999639	Up
hsa-miR-342-3p	ID4	merck2-CB962832_at	3400	1	1	1	1	1	0	1	0	0	1	7	8.00675	3.99325	6.86054	7.0032	8.43	11.2581	7.82725	6.78655	6.70864	5.61931	4.03906	7.21216	6.85634	8.70377	5.50353	7.97569	7.41568	6.87603	8.31157	8.24604	3.86367	3.59713	6.8267	0.475779	0.999639	Up
hsa-miR-130a	CSMD1	merck2-R86986_at	64478	1	1	0	1	1	1	1	0	0	1	7	2.53365	2.39101	2.90052	2.1451	2.33475	2.65688	2.33475	2.36727	2.40351	2.40119	2.39101	2.59288	2.52924	2.39447	2.54494	2.10095	2.1884	2.59008	2.12094	2.35645	2.6923	2.39101	2.40642	0.484408	0.999639	Down
hsa-miR-130a	OSBPL11	merck2-NM_022776_at	114885	1	1	0	1	1	1	1	1	1	1	9	10.0291	9.79854	9.02398	8.94635	9.41939	9.66343	9.80743	9.79205	9.67706	9.73524	8.47198	8.70284	9.06024	8.97269	9.45073	10.1094	9.5156	9.22215	9.60852	9.73551	9.3655	10.1533	9.47189	0.494534	0.999639	Down
hsa-miR-130a	RAPGEF4	merck-NM_007023_at	11069	1	1	1	1	1	1	1	0	0	1	8	7.4805	7.89785	10.1459	6.82769	6.43451	6.34607	7.54183	8.45022	8.10645	6.21767	4.82518	5.65926	4.67168	5.08674	6.29615	8.70485	7.52985	7.44054	7.2175	7.21851	6.75032	6.69734	6.23788	0.504734	0.999639	Down
hsa-miR-126	CRK	merck-NM_005206_a_at	1398	1	1	0	1	1	1	1	0	1	1	8	10.4653	10.2271	10.0166	10.6321	10.2071	10.3042	10.5376	10.9081	10.4037	9.80249	10.1393	10.3402	10.6817	10.5732	11.0517	10.9567	10.7674	10.1966	9.92022	11.1007	10.7086	9.76055	10.5182	0.506531	0.999639	Up
hsa-miR-130a	LRIG1	merck-NM_015541_s_at	26018	1	1	1	0	1	1	1	0	0	1	7	10.5829	10.5469	10.0338	9.98954	10.8876	10.5944	10.1326	10.6964	10.4441	10.2911	9.89741	10.8907	9.8749	10.4252	10.6786	10.7388	10.3815	10.7767	11.1662	10.4836	10.9063	10.1326	11.2256	0.513331	0.999639	Up
hsa-miR-130a	CNTN4	merck-NM_175613_a_at	152330	1	1	0	1	1	1	1	1	1	0	8	4.74549	3.32764	3.35419	3.98844	4.5862	8.09871	4.74549	4.58006	4.79719	3.27967	3.38816	3.95467	4.12998	3.83408	3.91692	4.45176	4.6171	3.38825	3.88269	3.17671	3.60491	3.83479	3.77128	0.521326	0.999639	Down
hsa-miR-130a	SASH1	merck-AK025495_a_at	23328	1	1	0	1	1	1	1	0	0	1	7	8.52217	7.43346	8.97729	9.43298	9.15972	10.1858	8.26138	8.84807	8.88576	8.13608	6.5232	8.75779	9.31152	9.2429	8.1449	8.26016	8.95906	8.24307	8.84963	8.64205	7.94784	6.75636	8.19866	0.524467	0.999639	Up
hsa-miR-130a	MYO1D	merck-NM_015194_at	4642	1	1	1	1	0	0	1	1	0	1	7	10.5289	8.95668	10.1768	10.561	10.5815	9.61817	10.5134	9.7415	10.0222	10.1879	11.6241	9.88235	10.381	10.3294	10.0334	9.74919	9.77421	10.0052	10.2582	9.56951	9.26814	8.42235	9.71345	0.524884	0.999639	Down
hsa-miR-99a	CYP26B1	merck-NM_019885_at	56603	1	1	0	1	1	0	1	1	0	1	7	6.62906	5.10829	4.57448	5.09223	5.39523	11.7064	4.98634	5.67165	6.85221	6.08056	3.58352	5.1366	4.90762	5.52659	5.90079	6.29593	5.87547	5.00116	4.87716	5.42192	6.27001	5.14004	6.20223	0.530324	0.999639	Down
hsa-miR-130a	ZFP91	merck-NM_053023_at	80829	1	1	0	1	1	1	1	0	0	1	7	11.5924	11.4582	11.3815	10.9147	11.1766	11.5283	11.6804	11.7622	11.4172	11.4628	10.73	11.1646	11.1688	11.1191	11.6596	11.7835	11.5686	11.5147	11.6402	11.7123	11.2109	11.4733	11.7914	0.531395	0.999639	Down
hsa-miR-130a	ULK2	merck-NM_014683_at	9706	1	1	1	1	1	1	1	0	0	1	8	7.831	6.01905	8.02067	6.09749	7.43855	9.07779	7.28438	6.96021	6.67025	6.5827	6.16088	6.75395	6.71982	6.54296	6.3325	7.36664	6.51272	7.04263	7.42982	7.37572	6.12732	6.04508	7.26537	0.534212	0.999639	Down
hsa-miR-130a	TMEM9B	merck-NM_020644_at	56674	1	1	1	1	1	1	1	1	1	1	10	11.4252	11.6662	11.7692	11.3509	11.5897	12.0464	11.8669	11.7349	11.6672	11.8326	11.7007	11.6177	11.6863	11.9766	12.1799	11.8189	11.9407	11.5642	11.6295	12.0265	11.3978	12.1735	11.6258	0.536825	0.999639	Up
hsa-miR-130a	TOMM70A	merck-ENST00000284320_a_at	9868	1	1	0	1	1	1	1	1	0	0	7	8.10637	8.89116	7.27745	8.05194	7.60484	7.88078	8.22921	7.96792	7.96743	7.81812	7.683	7.43075	8.01966	7.60428	8.6631	8.19454	7.84786	8.0028	8.00051	7.81849	8.05512	8.22979	7.46839	0.537221	0.999639	Down
hsa-miR-130a	PRKD3	merck2-AB015982_at	23683	1	1	1	1	1	0	1	0	0	1	7	10.406	7.33745	8.22657	9.58805	9.99848	10.0551	9.57455	10.1975	9.90751	9.71296	8.92039	9.41435	9.50042	9.57634	8.68597	10.374	10.1556	9.57116	10.2765	10.0871	9.678	9.91546	9.41101	0.537549	0.999639	Down
hsa-miR-130a	KLF13	merck-NM_015995_at	51621	1	1	0	1	1	1	1	0	0	1	7	9.66622	9.1326	9.54481	8.94431	9.03714	8.83337	9.41759	9.51546	9.19171	9.35522	8.427	8.73359	8.64888	9.40031	8.95028	9.48101	9.41394	9.18924	8.74846	9.359	9.10557	8.33456	8.80937	0.537933	0.999639	Up
hsa-miR-130a	CCT6A	merck2-L27706_a_at	908	1	1	1	1	0	0	1	0	1	1	7	10.8341	11.4216	10.1897	11.3583	10.3959	10.4033	10.9719	10.558	10.77	11.0501	11.1566	10.8383	10.8702	10.44	11.1317	10.9597	11.0148	10.6891	10.8208	10.7474	11.2578	11.4488	11.0157	0.54081	0.999639	Down
hsa-miR-130a	EPC2	merck-NM_015630_s_at	26122	1	1	1	0	1	1	1	0	1	1	8	9.68535	9.18688	10.0613	9.50122	9.50183	9.70496	9.49399	9.28072	9.31485	9.03903	8.99816	9.34299	9.40638	9.05442	9.22695	9.76069	9.27658	9.17934	9.5321	9.73213	9.21213	9.54654	9.33479	0.541126	0.999639	Down
hsa-miR-130a	TMEM159	merck-AF070596_a_at	57146	1	1	0	1	1	0	1	1	0	1	7	7.20027	7.98511	8.51056	6.14629	7.58632	8.29137	7.73003	7.22484	6.46938	7.10651	7.70572	6.96563	7.80083	7.34656	6.8567	7.22906	7.01651	6.45928	6.98981	7.40034	6.32997	7.2309	7.21644	0.541848	0.999639	Up
hsa-miR-130a	PAN3	merck-NM_175854_at	255967	1	1	1	1	1	1	1	0	0	1	8	10.804	10.8817	10.867	10.416	10.9256	11.316	10.5445	10.963	10.9079	11.069	11.0032	11.1783	10.805	10.8832	10.856	11.0214	10.9346	10.8071	11.181	11.3163	11.1182	11.3404	11.1623	0.543612	0.999639	Up
hsa-miR-130a	ACVR1	merck-BF432878_at	90	1	0	1	1	1	1	1	0	1	1	8	3.70987	4.01578	3.90802	3.93389	4.16522	4.16183	3.77989	4.43458	3.68401	3.80306	4.40595	3.88832	4.08263	3.72569	3.68667	3.7031	3.72422	3.77989	3.46194	4.39465	3.57391	4.12152	4.14777	0.543647	0.999639	Up
hsa-miR-130a	PGM2L1	merck-NM_173582_at	283209	1	1	1	1	1	1	1	1	0	1	9	8.80136	8.86923	7.72754	8.26268	8.16417	7.29168	8.93314	8.37118	8.58776	8.37167	7.23157	7.00967	8.02032	7.771	8.70016	8.9273	7.8745	7.85274	8.21914	9.44588	8.51081	9.71747	9.19466	0.545157	0.999639	Down
hsa-miR-130a	ZFYVE26	merck-BX090955_at	23503	1	1	1	1	0	0	1	1	1	1	8	4.09542	3.80081	4.78383	4.60352	4.53879	4.36021	3.87595	4.42199	4.14798	4.72051	4.69551	4.64401	4.73534	4.59563	3.48917	4.3024	4.92192	5.09313	3.64407	4.25517	4.29008	4.35691	4.15471	0.547037	0.999639	Up
hsa-miR-130a	FAM46B	merck-NM_052943_s_at	115572	1	1	1	1	1	0	1	0	0	1	7	7.54791	6.71179	7.52954	6.22677	6.49891	8.32859	6.23427	5.3862	4.94465	6.61056	6.75143	5.89107	5.56962	6.0908	6.16819	5.86598	5.8478	6.4377	5.37972	5.11003	5.43317	4.93077	7.5944	0.5486	0.999639	Down
hsa-miR-130a	LIMD2	merck-NM_030576_s_at	80774	1	1	0	1	1	1	1	0	0	1	7	10.1065	9.35542	9.71441	10.2075	10.3476	9.79705	9.35549	9.54226	9.81361	9.34815	8.54134	9.90613	9.96104	9.86316	8.34606	9.96179	9.48962	10.1493	9.94465	9.27637	8.70984	8.56813	10.084	0.548719	0.999639	Up
hsa-miR-99a	VLDLR	merck-NM_001018056_at	7436	1	1	0	1	1	1	1	0	1	0	7	7.67339	8.84087	9.74451	7.19079	7.94653	10.3518	7.70614	7.40774	8.33585	7.19695	7.89248	8.59967	6.66077	7.33231	7.28478	8.18097	8.2095	7.78834	7.69696	7.50275	5.34728	7.93616	7.908	0.549096	0.999639	Up
hsa-miR-130a	FAM73A	merck2-BM978546_at	374986	1	1	1	1	1	0	1	0	0	1	7	9.79807	9.17466	10.1319	8.72782	9.40435	10.8796	9.68523	9.32851	8.99112	9.49479	9.14047	8.84329	8.13878	8.86753	9.83286	9.68319	9.69119	9.19442	9.79226	10.2362	9.7771	10.5507	9.2013	0.551402	0.999639	Down
hsa-miR-130a	HECA	merck2-AW452565_at	51696	1	1	1	1	1	1	1	0	0	1	8	4.77725	4.54131	4.98276	4.50918	4.12185	4.5634	4.11914	4.36489	4.38026	4.68531	4.36008	4.5492	4.28048	4.94993	4.69915	4.3907	4.24011	4.91935	4.4363	4.72228	4.80295	5.14025	4.83455	0.553472	0.999639	Down
hsa-miR-130a	LYSMD3	merck2-AL137315_at	116068	1	1	1	1	0	0	1	1	0	1	7	6.81476	7.10975	6.23959	4.72323	5.49165	6.97212	7.34778	7.27691	6.17126	6.37301	4.65418	4.50835	4.51819	5.24762	7.44906	7.46212	6.42271	5.52046	5.79803	6.62866	5.72064	7.43046	4.90044	0.555636	0.999639	Down
hsa-miR-130a	G3BP2	merck-NM_203504_s_at	9908	1	1	0	1	1	1	1	0	0	1	7	11.734	11.7862	12.0753	11.1786	11.2607	11.5394	12.0205	11.8611	11.3961	11.4351	11.831	10.8701	10.8788	11.483	12.1988	11.6166	11.7032	11.2421	11.523	12.0897	11.7429	12.1227	11.4699	0.557994	0.999639	Down
hsa-miR-99a	IMPDH1	merck-NM_000883_at	3614	1	1	0	1	0	0	1	1	1	1	7	8.02234	6.98766	7.24508	8.64433	8.26615	6.42439	7.4823	8.01569	7.86851	8.32156	7.24029	7.70961	9.1	8.45485	8.47139	7.52223	7.62635	7.86348	7.90504	7.32361	8.81495	7.49335	7.97662	0.559397	0.999639	Down
hsa-miR-130a	EREG	merck-NM_001432_at	2069	1	1	1	1	1	0	1	0	0	1	7	5.93925	5.03765	2.9324	4.15605	5.73462	9.41334	6.58607	7.21475	5.35647	7.22582	4.03103	2.08599	2.9981	4.21012	4.14426	3.93081	5.04435	4.04093	3.74105	6.04914	2.92278	5.71649	8.10372	0.566117	0.999639	Down
hsa-miR-342-3p	MRFAP1	merck-NM_033296_at	93621	1	1	1	1	1	0	1	0	0	1	7	12.0838	12.0679	12.537	12.5513	12.4233	12.4567	12.3072	12.4801	12.3568	12.1582	12.5034	12.3418	12.2322	12.3793	12.3981	12.4226	12.5906	12.3855	12.4331	12.4423	12.5384	12.6397	12.6262	0.566343	0.999639	Down
hsa-miR-130a	EPB41L5	merck-NM_020909_at	57669	1	1	1	1	0	0	1	1	0	1	7	8.14757	7.309	9.24311	7.76546	8.16342	9.37818	7.46873	7.25127	8.09412	7.6136	7.46335	7.74572	7.44983	7.48629	7.03963	8.33776	8.24008	7.94831	8.19551	7.8651	8.10513	7.93095	7.87903	0.567053	0.999639	Down
hsa-miR-130a	ADCY1	merck-NM_021116_at	107	1	1	1	1	1	1	1	0	0	1	8	7.08399	3.86697	11.063	6.7025	7.65402	6.54779	7.3618	5.59559	5.39312	5.41304	4.56105	6.96586	7.21532	6.91033	3.69579	7.03979	7.55854	6.63069	7.06749	6.84488	4.87241	3.44604	5.17461	0.56723	0.999639	Up
hsa-miR-130a	RNF145	merck-CK821117_a_at	153830	1	1	1	1	1	1	1	0	1	1	9	7.69888	8.67067	7.29622	8.41293	7.78662	7.49391	9.06437	9.08551	8.71766	9.05758	8.70389	7.53008	7.79135	8.74525	8.8379	8.2057	8.55848	8.42917	8.01667	8.252	8.2818	9.75805	8.37854	0.570255	0.999639	Down
hsa-miR-130a	ARHGAP12	merck-ENST00000375250_at	94134	1	1	1	1	1	1	1	1	1	1	10	9.74364	10.4885	9.66111	9.30609	9.5841	10.052	10.551	10.1649	9.56956	10.2355	10.0996	10.0452	9.51838	10.0216	10.6877	10.2809	10.0794	9.46255	10.3275	11.0668	10.723	10.8649	10.1492	0.570472	0.999639	Up
hsa-miR-99a	MTMR3	merck2-BC142713_at	8897	1	1	0	1	1	1	1	0	0	1	7	6.00619	6.53528	6.73355	6.31539	5.98584	5.95252	6.13753	6.45254	6.36126	6.21646	6.40797	5.97983	6.11928	6.85881	6.45458	6.12004	6.19102	6.78334	6.08065	6.8074	5.8742	7.16292	5.8382	0.575673	0.999639	Up
hsa-miR-130a	E2F3	merck-AF116619_at	1871	1	1	0	1	1	1	1	1	0	0	7	4.89624	4.19664	4.08387	5.06471	5.18892	4.08977	2.86439	4.11142	4.54122	5.55179	5.13501	5.48856	3.68435	5.20294	3.91711	3.91757	4.07719	5.38102	4.08719	4.03008	5.06517	4.06817	5.90846	0.575825	0.999639	Up
hsa-miR-130a	PIK3IP1	merck-CR612619_a_at	113791	1	1	1	1	1	0	1	0	0	1	7	7.81142	7.42154	6.76891	7.57149	7.52239	8.72293	7.45017	7.46827	7.60009	7.28633	7.65372	6.89563	7.68435	7.8947	6.4891	7.85841	7.05081	7.87528	7.56299	7.36435	6.22675	8.06351	7.47048	0.575943	0.999639	Down
hsa-miR-130a	PRICKLE2	merck-AK093899_s_at	166336	1	1	0	1	1	1	1	1	0	1	8	10.3018	8.0248	7.90549	8.7979	9.3782	8.00551	9.09913	9.73721	9.66417	8.20881	7.39626	8.46309	7.95283	8.59753	8.74979	10.3883	10.407	7.81459	8.20829	8.24742	7.7266	7.30575	8.91454	0.578835	0.999639	Up
hsa-miR-130a	ARL8B	merck-BX648528_at	55207	1	1	0	1	1	1	1	1	0	1	8	2.54175	3.06634	3.50274	3.06978	2.99093	3.15941	2.53258	2.45841	2.60214	3.26747	3.12387	3.19082	2.64248	3.24393	2.67319	2.76095	3.12243	2.88243	3.12978	2.87865	3.53548	3.46417	3.50969	0.58011	0.999639	Up
hsa-miR-130a	EDA	merck2-NM_001005615_at	1896	1	1	0	1	1	1	1	0	0	1	7	4.10492	4.62093	4.69613	4.37224	5.18892	5.50057	4.3795	4.09223	4.43437	4.50812	5.24912	4.60352	5.18956	4.51254	4.25654	4.427	4.43055	4.77189	4.13436	4.37912	4.09332	4.50549	4.00889	0.580583	0.999639	Up
hsa-miR-130a	NOG	merck-NM_005450_s_at	9241	1	1	0	1	1	1	1	0	1	0	7	4.44897	4.26919	3.41555	4.66455	4.86908	5.39364	4.60311	3.98946	4.44897	4.74665	5.04697	4.1363	5.28869	4.48792	3.8567	4.14536	4.05192	4.36049	4.44897	4.28563	4.7229	4.29879	4.10382	0.591528	0.999639	Down
hsa-miR-130a	GADD45A	merck-NM_001924_at	1647	1	1	1	1	1	0	1	0	0	1	7	11.7897	10.3564	10.5894	11.2139	11.3379	11.3807	11.2408	11.2549	11.3865	11.2696	9.93103	10.3678	11.548	10.6274	10.9777	11.4319	11.7232	11.2078	11.2924	11.1989	10.8703	10.7235	10.047	0.594618	0.999639	Down
hsa-miR-100	PHOX2B	merck-NM_003924_at	8929	1	1	0	1	1	1	1	0	1	0	7	3.38452	3.42205	3.78644	4.3672	4.48471	3.22038	3.46923	3.75963	4.31248	4.35328	3.43942	4.14816	3.67185	3.52647	3.18162	3.44492	3.22495	3.80885	3.18463	4.23345	3.45984	3.38793	4.89346	0.597977	0.999639	Up
hsa-miR-130a	MIER3	merck-ENST00000264777_a_at	166968	1	1	0	1	1	1	1	0	0	1	7	7.62884	7.65371	7.27049	7.31387	7.69584	10.3779	7.53707	7.97497	7.96212	6.9923	5.96958	7.98713	7.51283	7.76086	7.32514	7.76202	7.52618	7.77768	7.9118	7.7679	6.67626	7.22546	6.84467	0.600972	0.999639	Up
hsa-miR-130a	PITPNM2	merck-NM_020845_at	57605	1	1	0	1	1	1	1	0	0	1	7	6.72324	7.59757	5.75332	8.05043	7.28463	5.87383	6.06009	7.04451	8.14427	6.27129	6.53225	7.60515	7.28978	6.55294	5.85497	7.12368	7.82659	7.80201	7.07567	5.54517	6.64921	6.91334	7.63287	0.601357	0.999639	Up
hsa-miR-130a	GDA	merck-NM_004293_at	9615	1	1	1	1	1	0	1	0	0	1	7	10.3896	11.979	8.05996	10.1253	9.93138	6.68046	10.2693	11.1772	11.223	9.36409	9.95663	9.74984	10.2659	6.53941	9.31332	11.5734	9.77628	9.65119	10.1898	9.88904	8.91448	11.3572	11.4284	0.604575	0.999639	Down
hsa-miR-130a	KIAA1468	merck-NM_020854_a_at	57614	1	1	1	1	1	1	1	0	0	1	8	9.15515	9.45591	10.3423	7.96136	8.77887	9.89258	8.83145	9.22392	8.91958	8.68913	8.74165	8.31951	7.92491	9.08534	9.01181	8.89677	9.13582	8.60387	8.85578	9.50581	8.59418	9.36471	8.42108	0.611016	0.999639	Up
hsa-miR-130a	PRSS16	merck2-BG719669_at	10279	1	1	1	1	0	0	1	1	0	1	7	6.34251	7.21222	7.54605	6.43705	5.63527	6.91544	7.59928	6.56607	6.68762	6.42136	7.37207	6.9888	7.2078	7.4045	7.99789	7.00448	6.84977	6.89346	6.23735	6.99053	7.86107	7.3276	6.37428	0.612605	0.999639	Down
hsa-miR-130a	B4GALT5	merck2-NM_004776_at	9334	1	1	1	1	1	1	1	0	0	1	8	10.573	11.3662	10.5243	10.3986	10.3689	12.0493	11.0098	11.0573	10.71	11.024	10.5699	9.9543	10.396	10.0641	10.4052	10.6926	10.6583	10.1818	10.6342	11.0808	10.058	10.7254	10.8047	0.622679	0.999639	Down
hsa-miR-130a	STIM2	merck-NM_020860_at	57620	1	1	1	1	1	1	1	1	0	1	9	5.61525	5.96535	5.99636	5.34124	5.35908	6.08551	6.85884	6.54447	5.43583	5.64234	6.19605	5.98994	5.55026	5.98321	6.41886	6.28422	5.98458	6.20141	6.31238	6.13516	5.97906	5.98994	5.44585	0.637725	0.999639	Down
hsa-miR-130a	USP33	merck-NM_015017_at	23032	1	1	1	1	1	1	1	0	0	1	8	10.6498	10.5541	10.6344	10.1109	10.2882	11.2962	10.5635	10.4363	9.65616	10.3807	10.4414	10.1053	9.58681	9.9055	10.866	10.4607	10.3987	10.1919	10.6701	11.051	10.7536	11.0705	10.3895	0.640973	0.999639	Down
hsa-miR-130a	C1GALT1	merck-AK023557_a_at	56913	1	1	0	1	1	0	1	0	1	1	7	6.82435	7.87386	7.45448	6.51435	6.21944	8.54148	7.39475	6.78074	6.31763	6.91408	7.46638	6.38815	7.31919	7.61611	8.13505	6.10319	7.21598	4.54074	7.09212	7.95094	7.72404	8.60232	5.01519	0.645424	0.999639	Up
hsa-miR-130a	ZBTB4	merck-NM_020899_s_at	57659	1	1	1	1	1	0	1	0	0	1	7	12.2896	11.141	12.3502	12.2989	12.5883	12.4355	12.0249	11.9922	12.2786	12.1515	11.2809	12.1839	12.371	12.2562	11.3919	12.2823	12.2301	12.2014	12.2631	12.4418	11.6668	11.1735	12.3128	0.649482	0.999639	Up
hsa-miR-130a	C6orf62	merck-NM_030939_at	81688	1	1	0	1	1	1	1	0	1	0	7	12.0355	11.8427	11.2804	11.5452	11.7214	11.9673	12.1515	12.0511	11.4868	11.4341	11.5443	11.4755	10.7888	11.4972	11.8401	12.1554	11.9695	11.7622	11.8148	12.3224	12.0913	11.962	11.4347	0.649942	0.999639	Up
hsa-miR-130a	ARHGAP1	merck2-U62794_at	392	1	1	0	1	1	1	1	0	0	1	7	5.16251	4.38603	4.66499	3.57258	3.96259	4.36775	5.95274	5.20601	4.34727	3.90415	3.9773	4.6186	4.11741	4.6186	5.39466	5.78867	5.02099	4.78413	4.21168	4.75344	4.21168	4.68871	5.53564	0.65028	0.999639	Down
hsa-miR-130a	MYT1	merck-BC018917_a_at	4661	1	1	1	1	1	1	1	0	0	1	8	4.60227	4.60227	8.18197	4.43725	4.6534	4.8131	5.02663	4.38286	4.00923	4.42867	4.5483	5.37184	4.30111	4.17287	4.50766	4.86005	4.61359	4.24521	4.34428	4.14293	4.89288	4.70188	4.86646	0.651849	0.999639	Down
hsa-miR-130a	ENPP5	merck2-BX647968_at	59084	1	1	1	1	1	0	1	0	0	1	7	5.72927	3.62774	6.45191	4.14736	4.33745	7.18927	4.90721	3.65419	5.3987	4.78033	2.20076	5.67433	4.1037	3.84011	2.93096	6.68561	4.37951	4.80182	4.79671	5.09182	4.9093	4.01815	4.05664	0.651913	0.999639	Down
hsa-miR-130a	BTG1	merck-NM_001731_at	694	1	1	0	1	1	1	1	0	0	1	7	12.3373	11.4611	11.8828	11.9829	12.1457	13.1482	11.8456	12.4146	12.5591	11.8811	12.2324	12.4728	12.0459	12.1465	12.1371	12.3346	12.238	12.1345	12.3839	12.5872	12.2734	12.6076	12.0381	0.654451	0.999639	Down
hsa-miR-130a	ASXL2	merck-ENST00000272341_a_at	55252	1	1	1	1	1	1	1	0	0	1	8	5.02809	5.17953	5.0232	4.90161	4.72228	5.04656	5.45187	4.8753	5.06933	4.50806	5.18874	4.51597	4.64517	5.09666	4.85665	4.7156	5.13803	4.31142	4.37102	4.8793	4.60069	4.77177	5.22773	0.659621	0.999639	Up
hsa-miR-126	PLK2	merck-NM_006622_at	10769	1	1	0	1	1	1	1	0	0	1	7	10.9218	10.3908	7.91118	10.031	9.89197	7.92138	9.98007	10.6903	9.83001	9.86671	7.09422	9.68148	9.65104	8.40662	8.10634	10.4452	9.90746	9.61558	10.4614	9.60231	8.64168	9.16704	10.0023	0.662768	0.999639	Up
hsa-miR-130a	PNPLA6	merck2-BE874245_at	10908	1	1	0	1	1	0	1	0	1	1	7	7.54011	7.60977	8.19744	8.42416	8.43424	7.84114	7.60138	7.85288	8.35448	9.11368	8.01651	8.07671	8.97759	8.23789	6.62589	7.23585	7.03609	7.84662	7.43665	7.36725	7.32462	8.23929	7.99142	0.666814	0.999639	Down
hsa-miR-130a	ARL6IP1	merck-BG772521_a_at	23204	1	1	1	1	1	0	1	0	0	1	7	10.7384	11.9195	10.4809	11.4269	10.9018	11.7149	11.369	11.1772	11.1777	11.5091	12.3959	11.6031	11.2814	11.6437	12.3682	11.5286	11.3614	11.6984	11.5741	12.4775	11.7527	12.7792	11.1088	0.669139	0.999639	Up
hsa-miR-130a	YTHDF2	merck-AF086427_at	51441	1	1	0	1	1	1	1	0	1	1	8	4.20822	6.64348	5.70984	5.44532	5.205	5.51377	4.9927	4.92246	4.53825	4.95175	6.37996	4.75591	5.4115	4.7622	5.82584	4.72688	4.49013	5.40632	5.05371	4.40561	4.24433	5.09067	5.56153	0.669834	0.999639	Down
hsa-miR-130a	CNOT7	merck-BC070187_a_at	29883	1	1	0	1	1	1	1	0	1	1	8	9.61915	10.7275	11.7513	10.5142	9.99004	10.9313	10.4298	9.9859	9.73	9.99871	10.335	10.6738	10.4144	10.2245	9.87216	10.1761	10.1867	10.2622	10.1138	10.3673	9.98259	10.8451	9.43817	0.671567	0.999639	Up
hsa-miR-130a	ATG16L1	merck-NM_030803_at	55054	1	1	1	1	1	1	1	0	0	1	8	9.73444	9.82648	9.97871	9.08551	9.10057	9.34874	9.84991	10.3271	9.35833	9.6822	9.60724	8.67853	9.53741	9.86407	10.1715	9.6822	9.84346	9.38069	9.38986	10.327	9.99075	9.96536	9.63464	0.674334	0.999639	Down
hsa-miR-130a	SNIP1	merck2-AK022615_at	79753	1	1	1	1	1	0	1	0	0	1	7	8.00522	8.39319	8.7591	7.46549	7.77664	8.49494	10.4237	8.44353	7.21307	7.77664	8.28943	7.20671	7.28754	7.79213	8.402	8.0649	8.04569	7.6189	7.639	8.38572	7.85004	8.40184	7.14391	0.679752	0.999639	Down
hsa-miR-130a	CD69	merck-NM_001781_at	969	1	1	1	1	1	0	1	0	0	1	7	10.555	6.60344	8.45439	7.65778	9.06344	7.99624	8.88298	9.24749	8.54605	8.05103	5.49866	8.54066	8.14276	9.4084	8.19091	9.54699	9.35203	9.1713	10.2806	9.75345	7.81309	9.7689	7.70745	0.688973	0.999639	Up
hsa-miR-130a	TRIM3	merck-NM_006458_s_at	10612	1	0	1	1	1	0	1	0	1	1	7	6.83733	7.39996	8.63973	7.28913	7.38093	7.36221	6.79014	6.7552	7.23516	7.28525	8.32023	7.09127	7.81743	7.10391	6.96871	6.53251	6.75874	6.85367	6.79415	6.4469	6.3307	6.1741	7.48652	0.690125	0.999639	Down
hsa-miR-130a	KRT23	merck-NM_015515_s_at	25984	1	1	1	1	0	0	1	1	0	1	7	8.01568	13.2129	4.98841	10.3108	9.45595	4.84249	11.7761	10.0901	10.6994	11.2753	8.87487	8.897	9.3714	6.70643	4.47303	11.5602	5.33889	10.3781	9.03193	6.79075	4.68984	9.02015	12.0501	0.692013	0.999639	Down
hsa-miR-130a	TGFA	merck-NM_003236_at	7039	0	1	1	1	1	0	1	1	0	1	7	8.61683	9.91799	6.07419	8.51361	8.64247	10.7319	9.35072	9.09946	9.02349	9.9019	7.76965	8.40409	8.77143	9.03911	9.43844	8.78633	9.00838	9.36941	9.30804	10.1862	8.61641	10.2133	9.73615	0.697275	0.999639	Up
hsa-miR-130a	ST18	merck-AF074982_at	9705	1	1	1	1	1	1	1	1	0	1	9	3.76456	3.9511	5.75898	3.96446	3.49073	3.18613	4.62936	3.55891	3.62269	3.68544	5.33547	4.82314	3.86129	3.44419	3.511	3.92506	3.99443	3.89836	3.37625	3.24883	3.27431	3.88956	3.79102	0.712517	0.999639	Down
hsa-miR-130a	AKAP1	merck2-NM_139275_at	8165	1	1	1	1	1	1	1	1	0	1	9	10.657	10.5981	9.77051	9.91403	9.70373	9.53086	10.8903	10.4175	10.2747	10.2416	11.7086	10.0826	11.019	10.7544	11.0234	10.1441	10.6929	10.0849	10.7935	10.9543	11.3781	10.5476	11.1956	0.715654	0.999639	Down
hsa-miR-130a	RGMA	merck-NM_020211_at	56963	1	1	0	1	1	0	1	1	0	1	7	6.90423	4.82672	5.84521	6.63637	6.92236	5.42725	5.6999	6.0657	7.15641	6.27241	4.42888	7.15026	6.51773	7.03267	5.27587	6.27775	6.70354	6.81547	6.55294	5.96966	5.69705	4.48779	9.8996	0.71746	0.999639	Up
hsa-miR-130a	WNK3	merck-ENST00000375169_at	65267	1	1	0	1	1	0	1	0	1	1	7	8.22902	4.44747	10.6646	7.37085	7.37085	6.50609	6.95459	7.45011	7.2938	6.88358	4.67664	8.03436	7.62376	6.26592	6.11897	8.46082	7.92736	7.09679	7.24938	7.07618	5.9935	5.26252	6.57255	0.721637	0.999639	Down
hsa-miR-130a	INHBB	merck-NM_002193_at	3625	1	1	1	1	1	1	1	0	0	1	8	7.53301	7.7692	7.21028	7.78665	6.19418	9.39092	7.32472	7.53698	8.1057	7.76722	6.1573	7.03843	8.4461	6.80783	6.86313	7.45066	8.05908	7.21348	6.93922	7.09337	6.02883	5.45291	7.03477	0.723934	0.999639	Down
hsa-miR-130a	FASTK	merck-NM_033015_s_at	10922	1	1	0	1	1	0	1	0	1	1	7	7.60266	7.99435	8.44662	8.45721	8.31244	7.87748	7.94367	7.95096	8.36528	8.56515	8.67471	8.43891	8.82599	8.47125	7.99667	7.41917	7.40175	7.88438	7.75724	7.45998	8.09793	7.31259	8.21228	0.74857	0.999639	Down
hsa-miR-130a	DOCK3	merck-RSE_00000738707_at	1795	1	1	1	1	1	1	1	0	0	1	8	3.23307	3.16458	3.56062	4.3726	4.22127	4.12919	2.96964	3.14102	3.32275	4.15154	4.03837	4.06662	3.61635	3.92434	3.02895	3.16903	3.3975	3.90328	3.56688	3.47196	4.65231	3.61144	3.3269	0.752885	0.999639	Up
hsa-miR-130a	CALM2	merck-NM_001743_at	805	1	1	1	1	1	1	1	0	0	1	8	12.6985	12.6165	12.254	12.5378	12.546	12.7025	12.7338	12.6113	12.4808	12.8525	12.7871	12.4023	12.2846	12.5495	13.008	12.7436	12.8249	12.5372	12.6737	12.9055	12.6767	13.0144	12.8217	0.75515	0.999639	Down
hsa-miR-130a	CENPO	merck-NM_024322_a_at	79172	1	1	1	1	1	0	1	0	0	1	7	9.5248	8.39361	9.77301	10.251	9.58899	8.43657	9.05203	9.99285	9.99475	9.5248	7.97678	9.48486	9.8415	9.62976	9.10953	9.74194	9.7569	9.41056	9.50584	8.89665	8.66227	9.60391	9.04338	0.756608	0.999639	Down
hsa-miR-130a	IER3IP1	merck-NM_016097_at	51124	1	1	1	1	1	0	1	0	0	1	7	11.3835	11.1471	11.3598	10.5656	10.5868	11.0393	11.2251	11.1277	10.7844	10.844	10.5249	10.5224	9.92229	10.6463	12.178	11.4371	11.2517	10.6612	11.2078	11.4765	11.3271	11.0534	10.5262	0.758202	0.999639	Down
hsa-miR-130a	YWHAB	merck-NM_003404_s_at	7529	1	1	0	1	1	1	1	0	0	1	7	12.3394	12.5189	11.9462	12.3007	12.1212	12.1281	12.2063	12.2842	12.1411	12.4662	12.2736	12.1242	12.1804	12.2132	12.4818	12.3722	12.343	12.3719	12.3731	12.6177	12.4121	12.5007	12.3295	0.772323	0.999639	Up
hsa-miR-130a	ST8SIA3	merck2-NM_017529_at	51046	1	1	1	1	1	0	1	1	0	1	8	4.70767	4.25447	8.50475	5.67353	5.35657	4.38006	4.46269	5.46315	5.45966	4.696	4.02028	5.94155	4.96534	4.43959	3.52827	5.59379	5.83457	6.16631	5.50995	4.95367	4.1433	3.73933	3.73146	0.784448	0.999639	Up
hsa-miR-130a	EFNB2	merck-L38734_a_at	1948	1	1	0	1	1	1	1	0	0	1	7	8.90708	11.0466	7.68453	10.1914	8.7133	11.2205	9.30302	9.14521	9.37093	10.3369	10.5882	8.59361	10.7206	10.3907	9.4818	8.224	9.0854	8.81246	9.01468	9.85828	10.0298	8.93608	9.44849	0.790628	0.999639	Up
hsa-miR-130a	MUM1L1	merck-NM_152423_at	139221	1	1	1	1	1	0	1	0	0	1	7	6.52051	3.38533	5.2125	6.6177	6.62372	11.9957	5.96874	6.7547	6.5542	6.2863	2.97164	7.93216	4.60822	5.91211	2.50231	6.23954	5.39078	6.90361	6.00618	6.52164	4.11802	3.8647	3.86148	0.791653	0.999639	Up
hsa-miR-130a	MAFB	merck-XM_931244_at	9935	1	1	1	1	1	1	1	0	0	1	8	6.14986	6.71528	6.45067	5.97832	5.70271	6.26005	6.21903	6.09751	5.88709	6.24693	6.61788	6.24432	6.04678	6.51794	6.54522	6.26005	6.29676	6.25331	6.07737	6.24806	6.49663	6.41446	6.37206	0.797044	0.999639	Up
hsa-miR-99a	RAVER2	merck-NM_018211_at	55225	1	1	1	1	1	0	1	0	0	1	7	7.94577	9.18159	9.18422	7.85307	7.51831	9.08523	7.97463	8.7821	8.11578	7.38563	9.97507	8.38125	7.48319	8.32732	8.8105	7.52756	8.07098	7.65119	8.54553	8.92878	8.93993	8.26704	8.23514	0.850037	0.999639	Up
hsa-miR-130a	CEBPE	merck-NM_001805_at	1053	0	1	1	1	1	0	1	1	0	1	7	5.50165	5.57003	5.44153	5.50165	5.88455	5.01725	5.6837	6.16024	5.24092	5.50125	4.70698	5.37745	5.16872	5.70117	5.41812	5.31498	4.90226	5.67315	5.50165	5.50165	5.39591	6.02336	5.57432	0.857728	0.999639	Up
hsa-miR-130a	ERBB2IP	merck2-AF263744_at	55914	1	1	1	1	1	1	1	1	1	1	10	10.7004	10.8396	10.2	9.60644	10.0841	10.7356	10.2271	10.6462	10.1559	10.4716	9.68317	9.59946	9.13768	10.1262	10.7148	10.6107	10.2264	9.98745	10.5175	11.0983	9.93765	11.0477	10.4823	0.859673	0.999639	Up
hsa-miR-130a	WNT1	merck-NM_005430_at	7471	1	1	1	0	1	0	1	1	0	1	7	4.3036	4.22038	3.94365	4.47199	4.50983	4.20072	4.08372	4.47837	4.45004	4.51197	4.47962	4.2716	4.55558	4.35308	4.37912	4.71517	4.16982	4.33461	4.49572	4.52929	4.13416	3.74922	4.84072	0.87956	0.999639	Down
hsa-miR-130a	RPS6KA5	merck-NM_182398_a_at	9252	1	1	1	1	1	0	1	0	1	1	8	4.29713	4.81504	5.38417	4.34509	4.99433	4.98524	4.50732	5.57412	4.87963	3.94043	5.16246	4.89505	4.84708	4.81504	4.61349	4.81504	4.60296	4.8942	4.98002	4.87329	4.31327	4.41554	5.71674	0.889147	0.999639	Up
hsa-miR-130a	SMARCD2	merck-NM_003077_s_at	6603	1	1	1	1	0	0	1	1	1	1	8	10.1129	10.1524	9.97566	10.0532	9.79895	8.92619	9.77239	10.1384	10.1351	10.0374	10.401	10.1654	10.0929	10.1762	10.2504	10.489	10.1799	10.0367	9.93635	9.61505	10.0431	10.2177	9.91297	0.912616	0.999639	Down
hsa-miR-130a	BLCAP	merck-NM_006698_at	10904	1	1	1	1	1	0	1	0	0	1	7	12.306	12.6182	12.4013	12.2497	12.3569	12.4516	12.4361	12.4901	12.1893	12.5621	12.2513	12.1398	12.5051	12.2318	12.4964	12.3152	12.4194	12.1046	12.403	12.6897	12.661	12.555	12.4605	0.929602	0.999639	Up
hsa-miR-130a	DPYSL2	merck-NM_001386_s_at	1808	1	1	1	1	1	1	1	0	0	1	8	12.432	12.2265	12.3676	12.7194	12.5978	11.9702	12.5561	12.4269	12.1939	12.4543	12.4023	12.1929	12.3698	12.03	11.4441	12.6101	12.5668	12.3676	12.5898	12.1662	11.7049	12.2375	12.3868	0.939996	0.999639	Down
hsa-miR-130a	ACSL1	merck-NM_001995_at	2180	1	1	0	1	1	1	1	0	1	1	8	11.8558	10.4753	9.87504	11.4628	10.2561	8.28296	11.0498	10.7528	10.9264	10.9614	10.0793	10.216	9.65112	9.72724	8.91891	11.3064	11.3699	10.4918	10.0799	10.666	10.5814	10.9679	9.92194	0.940697	0.999639	Up
hsa-miR-99a	KBTBD8	merck-NM_032505_at	84541	1	1	1	1	1	1	1	0	0	1	8	6.60493	4.80073	4.37362	5.97284	5.89831	4.61604	6.10547	5.97347	5.33791	5.93849	4.64913	4.93077	4.55119	6.27189	6.97609	7.13815	6.40757	5.97284	5.11197	6.40099	6.4964	7.15571	5.89179	0.94197	0.999639	Down
hsa-miR-130a	C5orf30	merck-NM_033211_at	90355	1	1	1	1	1	0	1	0	0	1	7	7.71182	8.95284	7.39497	6.74743	6.63226	9.43949	7.67903	7.26203	6.76849	7.40551	7.42383	6.84653	6.11704	6.91455	8.6342	7.9319	7.31972	6.87715	7.46658	8.26441	7.39327	8.80616	6.711	0.946708	0.999639	Down
hsa-miR-130a	RAB5A	merck-NM_004162_at	5868	1	1	1	1	1	1	1	0	1	1	9	11.0558	11.0607	10.4202	10.7989	10.7709	10.8199	10.7898	10.9375	10.7208	10.785	11.2448	10.8409	10.8006	10.9748	11.534	10.824	11.0844	10.8965	10.9073	11.3487	11.6213	11.6661	11.2576	0.954531	0.999639	Down
hsa-miR-130a	USP6	merck-NM_001039674_x_at	9098	1	1	0	1	1	1	1	1	0	1	8	5.70668	5.48092	5.48694	4.87045	5.12805	6.40154	5.53509	5.21098	6.01366	4.91007	5.63467	4.91954	5.16137	6.31958	4.84644	5.71082	5.03832	4.94055	5.26099	5.43331	5.72317	5.34814	4.91503	0.977878	0.999639	Down
hsa-miR-130a	ZFPM2	merck-NM_012082_at	23414	1	1	1	0	1	1	1	0	0	1	7	8.81128	3.34772	5.5993	7.46253	8.91997	9.06522	8.02349	7.53122	8.42208	8.31771	3.15017	7.23488	8.11765	7.80829	5.06391	8.81958	8.05626	8.02029	8.90831	7.44029	5.50734	3.3507	7.5231	0.979276	0.999639	Down
