# Supplementary material for: A Genome-Wide Investigation of MicroRNA Expression Identifies Biologically-Meaningful MicroRNAs That Distinguish between High-Risk and Low-Risk Intraductal Papillary Mucinous Neoplasms of the Pancreas
Source: PLoS One. 2015 Jan 21;10(1):e0116869. doi: 10.1371/journal.pone.0116869 (PMC4301643; doi:10.1371/journal.pone.0116869)
Supplement: S1 Supporting Information — (XLS) [file pone.0116869.s010.xls]

## Sheet: Validation_IDs_and_outcome
Supporting Information S1: Raw Ct Counts from the Validation Phase
sampleID	Group (1=low-risk; 2=high-risk)
V4	2
V5	2
V6	2
V2	1
V7	2
V8	2
V3	1
V9	2
V10	2
V1	1
V12	1
V13	1
V14	2
V15	2
V16	2
V17	1
V18	1
V19	1
V20	2
V21	2
V22	2
Note: There is no V11

## Sheet: hsa_miR_99a
SDS 2.3	AQ Results
Filename	JENNY WEY - microRNA qPCR - hsa-miR-99a--04-08-13
PlateID
Assay Type	Absolute Quantification
Run DateTime	2013-04-09 21:15:41
Operator	molbiocore
ThermalCycleParams
Sample Information
Well	Sample Name	Detector Name	Reporter	Task	Ct	Ct Median	Ct Mean	Ct StdDev	Baseline Type	Threshold Type	Threshold
1	hsa-miR-99a-NTC	FAM-MGB	FAM	NTC	Undetermined				Automatic	Manual	0.2
2	hsa-miR-99a-NTC	FAM-MGB	FAM	NTC	Undetermined				Automatic	Manual	0.2
3	hsa-miR-99-NoRNA(assay-specific)	FAM-MGB	FAM	Unknown	Undetermined				Automatic	Manual	0.2
4	hsa-miR-99-NoRNA(assay-specific)	FAM-MGB	FAM	Unknown	Undetermined				Automatic	Manual	0.2
5	hsa-miR-99a-NAC:pGEM(10NG)	FAM-MGB	FAM	Unknown	Undetermined				Automatic	Manual	0.2
6	hsa-miR-99a-NAC:pGEM(10NG)	FAM-MGB	FAM	Unknown	Undetermined				Automatic	Manual	0.2
7	hsa-miR-99a-1:V1	FAM-MGB	FAM	Unknown	26.6463	26.6463	26.6742	0.169532	Automatic	Manual	0.2
8	hsa-miR-99a-1:V1	FAM-MGB	FAM	Unknown	26.856	26.6463	26.6742	0.169532	Automatic	Manual	0.2
9	hsa-miR-99a-1:V1	FAM-MGB	FAM	Unknown	26.5204	26.6463	26.6742	0.169532	Automatic	Manual	0.2
10	hsa-miR-99a-2:V2	FAM-MGB	FAM	Unknown	26.9807	27.0281	27.0145	0.0293808	Automatic	Manual	0.2
11	hsa-miR-99a-2:V2	FAM-MGB	FAM	Unknown	27.0345	27.0281	27.0145	0.0293808	Automatic	Manual	0.2
12	hsa-miR-99a-2:V2	FAM-MGB	FAM	Unknown	27.0281	27.0281	27.0145	0.0293808	Automatic	Manual	0.2
13	hsa-miR-99a-3:V3	FAM-MGB	FAM	Unknown	27.3857	27.1355	27.2078	0.154964	Automatic	Manual	0.2
14	hsa-miR-99a-3:V3	FAM-MGB	FAM	Unknown	27.1355	27.1355	27.2078	0.154964	Automatic	Manual	0.2
15	hsa-miR-99a-3:V3	FAM-MGB	FAM	Unknown	27.1022	27.1355	27.2078	0.154964	Automatic	Manual	0.2
16	hsa-miR-99a-4:V4	FAM-MGB	FAM	Unknown	25.8479	25.7639	25.7826	0.0582464	Automatic	Manual	0.2
17	hsa-miR-99a-4:V4	FAM-MGB	FAM	Unknown	25.7639	25.7639	25.7826	0.0582464	Automatic	Manual	0.2
18	hsa-miR-99a-4:V4	FAM-MGB	FAM	Unknown	25.7361	25.7639	25.7826	0.0582464	Automatic	Manual	0.2
19	hsa-miR-99a-5:V5	FAM-MGB	FAM	Unknown	25.9311	25.9635	25.9822	0.0625355	Automatic	Manual	0.2
20	hsa-miR-99a-5:V5	FAM-MGB	FAM	Unknown	25.9635	25.9635	25.9822	0.0625355	Automatic	Manual	0.2
21	hsa-miR-99a-5:V5	FAM-MGB	FAM	Unknown	26.0519	25.9635	25.9822	0.0625355	Automatic	Manual	0.2
22	hsa-miR-99a-6:V6	FAM-MGB	FAM	Unknown	28.2044	28.3499	28.4257	0.267333	Automatic	Manual	0.2
23	hsa-miR-99a-6:V6	FAM-MGB	FAM	Unknown	28.3499	28.3499	28.4257	0.267333	Automatic	Manual	0.2
24	hsa-miR-99a-6:V6	FAM-MGB	FAM	Unknown	28.7227	28.3499	28.4257	0.267333	Automatic	Manual	0.2
25	hsa-miR-99a-7:V7	FAM-MGB	FAM	Unknown	26.6966	26.6966	26.7062	0.0179021	Automatic	Manual	0.2
26	hsa-miR-99a-7:V7	FAM-MGB	FAM	Unknown	26.695	26.6966	26.7062	0.0179021	Automatic	Manual	0.2
27	hsa-miR-99a-7:V7	FAM-MGB	FAM	Unknown	26.7268	26.6966	26.7062	0.0179021	Automatic	Manual	0.2
28	hsa-miR-99a-8:V8	FAM-MGB	FAM	Unknown	27.8211	27.8211	27.7787	0.123248	Automatic	Manual	0.2
29	hsa-miR-99a-8:V8	FAM-MGB	FAM	Unknown	27.8753	27.8211	27.7787	0.123248	Automatic	Manual	0.2
30	hsa-miR-99a-8:V8	FAM-MGB	FAM	Unknown	27.6399	27.8211	27.7787	0.123248	Automatic	Manual	0.2
31	hsa-miR-99a-9:V9	FAM-MGB	FAM	Unknown	25.7996	25.8298	25.8348	0.0379533	Automatic	Manual	0.2
32	hsa-miR-99a-9:V9	FAM-MGB	FAM	Unknown	25.8298	25.8298	25.8348	0.0379533	Automatic	Manual	0.2
33	hsa-miR-99a-9:V9	FAM-MGB	FAM	Unknown	25.8751	25.8298	25.8348	0.0379533	Automatic	Manual	0.2
34	hsa-miR-99a-10:V10	FAM-MGB	FAM	Unknown	26.6098	26.5831	26.5259	0.122822	Automatic	Manual	0.2
35	hsa-miR-99a-10:V10	FAM-MGB	FAM	Unknown	26.3849	26.5831	26.5259	0.122822	Automatic	Manual	0.2
36	hsa-miR-99a-10:V10	FAM-MGB	FAM	Unknown	26.5831	26.5831	26.5259	0.122822	Automatic	Manual	0.2
37	hsa-miR-99a-11:V12	FAM-MGB	FAM	Unknown	25.7794	25.7794	25.7545	0.0509985	Automatic	Manual	0.2
38	hsa-miR-99a-11:V12	FAM-MGB	FAM	Unknown	25.6959	25.7794	25.7545	0.0509985	Automatic	Manual	0.2
39	hsa-miR-99a-11:V12	FAM-MGB	FAM	Unknown	25.7883	25.7794	25.7545	0.0509985	Automatic	Manual	0.2
40	hsa-miR-99a-12:V13	FAM-MGB	FAM	Unknown	24.1855	24.1855	24.2222	0.0745496	Automatic	Manual	0.2
41	hsa-miR-99a-12:V13	FAM-MGB	FAM	Unknown	24.3079	24.1855	24.2222	0.0745496	Automatic	Manual	0.2
42	hsa-miR-99a-12:V13	FAM-MGB	FAM	Unknown	24.1731	24.1855	24.2222	0.0745496	Automatic	Manual	0.2
43	hsa-miR-99a-13:V14	FAM-MGB	FAM	Unknown	26.4606	26.3339	26.3611	0.0890218	Automatic	Manual	0.2
44	hsa-miR-99a-13:V14	FAM-MGB	FAM	Unknown	26.289	26.3339	26.3611	0.0890218	Automatic	Manual	0.2
45	hsa-miR-99a-13:V14	FAM-MGB	FAM	Unknown	26.3339	26.3339	26.3611	0.0890218	Automatic	Manual	0.2
46	hsa-miR-99a-14:V15	FAM-MGB	FAM	Unknown	29.6834	29.6834	29.6968	0.178356	Automatic	Manual	0.2
47	hsa-miR-99a-14:V15	FAM-MGB	FAM	Unknown	29.8815	29.6834	29.6968	0.178356	Automatic	Manual	0.2
48	hsa-miR-99a-14:V15	FAM-MGB	FAM	Unknown	29.5256	29.6834	29.6968	0.178356	Automatic	Manual	0.2
49	hsa-miR-99a-15:V15A	FAM-MGB	FAM	Unknown	28.9979	29.0945	29.119	0.135154	Automatic	Manual	0.2
50	hsa-miR-99a-15:V15A	FAM-MGB	FAM	Unknown	29.2648	29.0945	29.119	0.135154	Automatic	Manual	0.2
51	hsa-miR-99a-15:V15A	FAM-MGB	FAM	Unknown	29.0945	29.0945	29.119	0.135154	Automatic	Manual	0.2
52	hsa-miR-99a-16:V16	FAM-MGB	FAM	Unknown	27.367	27.367	27.4992	0.241448	Automatic	Manual	0.2
53	hsa-miR-99a-16:V16	FAM-MGB	FAM	Unknown	27.7779	27.367	27.4992	0.241448	Automatic	Manual	0.2
54	hsa-miR-99a-16:V16	FAM-MGB	FAM	Unknown	27.3528	27.367	27.4992	0.241448	Automatic	Manual	0.2
55	hsa-miR-99a-17:V16A	FAM-MGB	FAM	Unknown	28.3021	28.2748	28.1918	0.16804	Automatic	Manual	0.2
56	hsa-miR-99a-17:V16A	FAM-MGB	FAM	Unknown	28.2748	28.2748	28.1918	0.16804	Automatic	Manual	0.2
57	hsa-miR-99a-17:V16A	FAM-MGB	FAM	Unknown	27.9984	28.2748	28.1918	0.16804	Automatic	Manual	0.2
58	hsa-miR-99a-18:V17	FAM-MGB	FAM	Unknown	25.6129	25.6047	25.6051	0.00761382	Automatic	Manual	0.2
59	hsa-miR-99a-18:V17	FAM-MGB	FAM	Unknown	25.5977	25.6047	25.6051	0.00761382	Automatic	Manual	0.2
60	hsa-miR-99a-18:V17	FAM-MGB	FAM	Unknown	25.6047	25.6047	25.6051	0.00761382	Automatic	Manual	0.2
61	hsa-miR-99a-19:V18	FAM-MGB	FAM	Unknown	26.1361	26.4056	26.3945	0.253049	Automatic	Manual	0.2
62	hsa-miR-99a-19:V18	FAM-MGB	FAM	Unknown	26.6418	26.4056	26.3945	0.253049	Automatic	Manual	0.2
63	hsa-miR-99a-19:V18	FAM-MGB	FAM	Unknown	26.4056	26.4056	26.3945	0.253049	Automatic	Manual	0.2
64	hsa-miR-99a-20:V19	FAM-MGB	FAM	Unknown	27.5206	27.5206	27.5063	0.0411475	Automatic	Manual	0.2
65	hsa-miR-99a-20:V19	FAM-MGB	FAM	Unknown	27.5385	27.5206	27.5063	0.0411475	Automatic	Manual	0.2
66	hsa-miR-99a-20:V19	FAM-MGB	FAM	Unknown	27.46	27.5206	27.5063	0.0411475	Automatic	Manual	0.2
67	hsa-miR-99a-21:V20	FAM-MGB	FAM	Unknown	27.6679	27.6679	27.6698	0.0827725	Automatic	Manual	0.2
68	hsa-miR-99a-21:V20	FAM-MGB	FAM	Unknown	27.588	27.6679	27.6698	0.0827725	Automatic	Manual	0.2
69	hsa-miR-99a-21:V20	FAM-MGB	FAM	Unknown	27.7535	27.6679	27.6698	0.0827725	Automatic	Manual	0.2
70	hsa-miR-99a-22:V21	FAM-MGB	FAM	Unknown	26.1847	26.2916	26.2624	0.0680071	Automatic	Manual	0.2
71	hsa-miR-99a-22:V21	FAM-MGB	FAM	Unknown	26.3109	26.2916	26.2624	0.0680071	Automatic	Manual	0.2
72	hsa-miR-99a-22:V21	FAM-MGB	FAM	Unknown	26.2916	26.2916	26.2624	0.0680071	Automatic	Manual	0.2
73	hsa-miR-99a-23:V22	FAM-MGB	FAM	Unknown	31.1036	31.0775	30.9628	0.221641	Automatic	Manual	0.2
74	hsa-miR-99a-23:V22	FAM-MGB	FAM	Unknown	31.0775	31.0775	30.9628	0.221641	Automatic	Manual	0.2
75	hsa-miR-99a-23:V22	FAM-MGB	FAM	Unknown	30.7073	31.0775	30.9628	0.221641	Automatic	Manual	0.2

## Sheet: hsa_miR_99b
SDS 2.3	AQ Results
Filename	JENNY WEY - microRNA qPCR - hsa-miR-99b--04-10-13
PlateID
Assay Type	Absolute Quantification
Run DateTime	2013-04-10 15:02:02
Operator	molbiocore
ThermalCycleParams
Sample Information
Well	Sample Name	Detector Name	Reporter	Task	Ct	Ct Median	Ct Mean	Ct StdDev	Baseline Type	Threshold Type	Threshold
1	hsa-miR-99b-NTC	FAM-MGB	FAM	NTC	Undetermined				Automatic	Manual	0.1
2	hsa-miR-99b-NTC	FAM-MGB	FAM	NTC	Undetermined				Automatic	Manual	0.1
3	hsa-miR-99-NoRNA(assay-specific)	FAM-MGB	FAM	Unknown	Undetermined				Automatic	Manual	0.1
4	hsa-miR-99-NoRNA(assay-specific)	FAM-MGB	FAM	Unknown	Undetermined				Automatic	Manual	0.1
5	hsa-miR-99b-NAC:pGEM(10NG)	FAM-MGB	FAM	Unknown	Undetermined				Automatic	Manual	0.1
6	hsa-miR-99b-NAC:pGEM(10NG)	FAM-MGB	FAM	Unknown	Undetermined				Automatic	Manual	0.1
7	hsa-miR-99b-1:V1	FAM-MGB	FAM	Unknown	29.9731	29.9573	29.8999	0.113425	Automatic	Manual	0.1
8	hsa-miR-99b-1:V1	FAM-MGB	FAM	Unknown	29.9573	29.9573	29.8999	0.113425	Automatic	Manual	0.1
9	hsa-miR-99b-1:V1	FAM-MGB	FAM	Unknown	29.7692	29.9573	29.8999	0.113425	Automatic	Manual	0.1
10	hsa-miR-99b-2:V2	FAM-MGB	FAM	Unknown	29.5095	29.2186	29.2936	0.189771	Automatic	Manual	0.1
11	hsa-miR-99b-2:V2	FAM-MGB	FAM	Unknown	29.1529	29.2186	29.2936	0.189771	Automatic	Manual	0.1
12	hsa-miR-99b-2:V2	FAM-MGB	FAM	Unknown	29.2186	29.2186	29.2936	0.189771	Automatic	Manual	0.1
13	hsa-miR-99b-3:V3	FAM-MGB	FAM	Unknown	29.1207	29.1207	29.2297	0.297623	Automatic	Manual	0.1
14	hsa-miR-99b-3:V3	FAM-MGB	FAM	Unknown	29.0019	29.1207	29.2297	0.297623	Automatic	Manual	0.1
15	hsa-miR-99b-3:V3	FAM-MGB	FAM	Unknown	29.5664	29.1207	29.2297	0.297623	Automatic	Manual	0.1
16	hsa-miR-99b-4:V4	FAM-MGB	FAM	Unknown	29.345	29.345	29.3545	0.0754082	Automatic	Manual	0.1
17	hsa-miR-99b-4:V4	FAM-MGB	FAM	Unknown	29.2843	29.345	29.3545	0.0754082	Automatic	Manual	0.1
18	hsa-miR-99b-4:V4	FAM-MGB	FAM	Unknown	29.4342	29.345	29.3545	0.0754082	Automatic	Manual	0.1
19	hsa-miR-99b-5:V5	FAM-MGB	FAM	Unknown	29.069	29.1357	29.1202	0.0455199	Automatic	Manual	0.1
20	hsa-miR-99b-5:V5	FAM-MGB	FAM	Unknown	29.1357	29.1357	29.1202	0.0455199	Automatic	Manual	0.1
21	hsa-miR-99b-5:V5	FAM-MGB	FAM	Unknown	29.156	29.1357	29.1202	0.0455199	Automatic	Manual	0.1
22	hsa-miR-99b-6:V6	FAM-MGB	FAM	Unknown	30.6182	30.4999	30.5317	0.0757664	Automatic	Manual	0.1
23	hsa-miR-99b-6:V6	FAM-MGB	FAM	Unknown	30.477	30.4999	30.5317	0.0757664	Automatic	Manual	0.1
24	hsa-miR-99b-6:V6	FAM-MGB	FAM	Unknown	30.4999	30.4999	30.5317	0.0757664	Automatic	Manual	0.1
25	hsa-miR-99b-7:V7	FAM-MGB	FAM	Unknown	29.3832	29.5637	29.6219	0.272498	Automatic	Manual	0.1
26	hsa-miR-99b-7:V7	FAM-MGB	FAM	Unknown	29.9188	29.5637	29.6219	0.272498	Automatic	Manual	0.1
27	hsa-miR-99b-7:V7	FAM-MGB	FAM	Unknown	29.5637	29.5637	29.6219	0.272498	Automatic	Manual	0.1
28	hsa-miR-99b-8:V8	FAM-MGB	FAM	Unknown	28.2903	28.3164	28.37	0.116252	Automatic	Manual	0.1
29	hsa-miR-99b-8:V8	FAM-MGB	FAM	Unknown	28.3164	28.3164	28.37	0.116252	Automatic	Manual	0.1
30	hsa-miR-99b-8:V8	FAM-MGB	FAM	Unknown	28.5034	28.3164	28.37	0.116252	Automatic	Manual	0.1
31	hsa-miR-99b-9:V9	FAM-MGB	FAM	Unknown	28.3732	28.3732	28.3238	0.0942742	Automatic	Manual	0.1
32	hsa-miR-99b-9:V9	FAM-MGB	FAM	Unknown	28.3832	28.3732	28.3238	0.0942742	Automatic	Manual	0.1
33	hsa-miR-99b-9:V9	FAM-MGB	FAM	Unknown	28.2151	28.3732	28.3238	0.0942742	Automatic	Manual	0.1
34	hsa-miR-99b-10:V10	FAM-MGB	FAM	Unknown	28.5355	28.9622	28.8658	0.294149	Automatic	Manual	0.1
35	hsa-miR-99b-10:V10	FAM-MGB	FAM	Unknown	29.0996	28.9622	28.8658	0.294149	Automatic	Manual	0.1
36	hsa-miR-99b-10:V10	FAM-MGB	FAM	Unknown	28.9622	28.9622	28.8658	0.294149	Automatic	Manual	0.1
37	hsa-miR-99b-11:V12	FAM-MGB	FAM	Unknown	28.9178	28.7191	28.7529	0.150852	Automatic	Manual	0.1
38	hsa-miR-99b-11:V12	FAM-MGB	FAM	Unknown	28.7191	28.7191	28.7529	0.150852	Automatic	Manual	0.1
39	hsa-miR-99b-11:V12	FAM-MGB	FAM	Unknown	28.6218	28.7191	28.7529	0.150852	Automatic	Manual	0.1
40	hsa-miR-99b-12:V13	FAM-MGB	FAM	Unknown	26.3399	26.4456	26.4456	0.10568	Automatic	Manual	0.1
41	hsa-miR-99b-12:V13	FAM-MGB	FAM	Unknown	26.5512	26.4456	26.4456	0.10568	Automatic	Manual	0.1
42	hsa-miR-99b-12:V13	FAM-MGB	FAM	Unknown	26.4456	26.4456	26.4456	0.10568	Automatic	Manual	0.1
43	hsa-miR-99b-13:V14	FAM-MGB	FAM	Unknown	28.9362	29.1199	29.081	0.129835	Automatic	Manual	0.1
44	hsa-miR-99b-13:V14	FAM-MGB	FAM	Unknown	29.1199	29.1199	29.081	0.129835	Automatic	Manual	0.1
45	hsa-miR-99b-13:V14	FAM-MGB	FAM	Unknown	29.187	29.1199	29.081	0.129835	Automatic	Manual	0.1
46	hsa-miR-99b-14:V15	FAM-MGB	FAM	Unknown	32.2141	32.2141	32.2299	0.28995	Automatic	Manual	0.1
47	hsa-miR-99b-14:V15	FAM-MGB	FAM	Unknown	32.5274	32.2141	32.2299	0.28995	Automatic	Manual	0.1
48	hsa-miR-99b-14:V15	FAM-MGB	FAM	Unknown	31.9482	32.2141	32.2299	0.28995	Automatic	Manual	0.1
49	hsa-miR-99b-15:V15A	FAM-MGB	FAM	Unknown	30.3833	30.9968	30.7979	0.35912	Automatic	Manual	0.1
50	hsa-miR-99b-15:V15A	FAM-MGB	FAM	Unknown	30.9968	30.9968	30.7979	0.35912	Automatic	Manual	0.1
51	hsa-miR-99b-15:V15A	FAM-MGB	FAM	Unknown	31.0135	30.9968	30.7979	0.35912	Automatic	Manual	0.1
52	hsa-miR-99b-16:V16	FAM-MGB	FAM	Unknown	29.73	30.0171	29.9376	0.181387	Automatic	Manual	0.1
53	hsa-miR-99b-16:V16	FAM-MGB	FAM	Unknown	30.0656	30.0171	29.9376	0.181387	Automatic	Manual	0.1
54	hsa-miR-99b-16:V16	FAM-MGB	FAM	Unknown	30.0171	30.0171	29.9376	0.181387	Automatic	Manual	0.1
55	hsa-miR-99b-17:V16A	FAM-MGB	FAM	Unknown	30.6606	30.8155	30.9189	0.322714	Automatic	Manual	0.1
56	hsa-miR-99b-17:V16A	FAM-MGB	FAM	Unknown	31.2807	30.8155	30.9189	0.322714	Automatic	Manual	0.1
57	hsa-miR-99b-17:V16A	FAM-MGB	FAM	Unknown	30.8155	30.8155	30.9189	0.322714	Automatic	Manual	0.1
58	hsa-miR-99b-18:V17	FAM-MGB	FAM	Unknown	28.5838	28.5838	28.5565	0.0707853	Automatic	Manual	0.1
59	hsa-miR-99b-18:V17	FAM-MGB	FAM	Unknown	28.4762	28.5838	28.5565	0.0707853	Automatic	Manual	0.1
60	hsa-miR-99b-18:V17	FAM-MGB	FAM	Unknown	28.6096	28.5838	28.5565	0.0707853	Automatic	Manual	0.1
61	hsa-miR-99b-19:V18	FAM-MGB	FAM	Unknown	28.5088	29.0964	29.0964	0.831029	Automatic	Manual	0.1
63	hsa-miR-99b-19:V18	FAM-MGB	FAM	Unknown	29.684	29.0964	29.0964	0.831029	Automatic	Manual	0.1
64	hsa-miR-99b-20:V19	FAM-MGB	FAM	Unknown	30.3361	30.3361	30.2172	0.292585	Automatic	Manual	0.1
65	hsa-miR-99b-20:V19	FAM-MGB	FAM	Unknown	29.8839	30.3361	30.2172	0.292585	Automatic	Manual	0.1
66	hsa-miR-99b-20:V19	FAM-MGB	FAM	Unknown	30.4316	30.3361	30.2172	0.292585	Automatic	Manual	0.1
67	hsa-miR-99b-21:V20	FAM-MGB	FAM	Unknown	30.6657	30.7099	30.738	0.0897498	Automatic	Manual	0.1
68	hsa-miR-99b-21:V20	FAM-MGB	FAM	Unknown	30.8384	30.7099	30.738	0.0897498	Automatic	Manual	0.1
69	hsa-miR-99b-21:V20	FAM-MGB	FAM	Unknown	30.7099	30.7099	30.738	0.0897498	Automatic	Manual	0.1
70	hsa-miR-99b-22:V21	FAM-MGB	FAM	Unknown	29.4745	29.4227	29.4073	0.076028	Automatic	Manual	0.1
71	hsa-miR-99b-22:V21	FAM-MGB	FAM	Unknown	29.3248	29.4227	29.4073	0.076028	Automatic	Manual	0.1
72	hsa-miR-99b-22:V21	FAM-MGB	FAM	Unknown	29.4227	29.4227	29.4073	0.076028	Automatic	Manual	0.1
73	hsa-miR-99b-23:V22	FAM-MGB	FAM	Unknown	35.9032	35.6171	35.6171	0.404615	Automatic	Manual	0.1
75	hsa-miR-99b-23:V22	FAM-MGB	FAM	Unknown	35.331	35.6171	35.6171	0.404615	Automatic	Manual	0.1

## Sheet: hsa_miR_342_3p
SDS 2.3	AQ Results
Filename	JENNY WEY - microRNA qPCR - hsa-miR-342-3p--04-11-13
PlateID
Assay Type	Absolute Quantification
Run DateTime	2013-04-11 14:45:17
Operator	molbiocore
ThermalCycleParams
Sample Information
Well	Sample Name	Detector Name	Reporter	Task	Ct	Ct Median	Ct Mean	Ct StdDev	Baseline Type	Threshold Type	Threshold
1	hsa-miR-342-3p-NTC	FAM-MGB	FAM	NTC	Undetermined				Automatic	Manual	0.1
2	hsa-miR-342-3p-NTC	FAM-MGB	FAM	NTC	Undetermined				Automatic	Manual	0.1
3	hsa-342-3p-NoRNA(assay-specific)	FAM-MGB	FAM	Unknown	Undetermined				Automatic	Manual	0.1
4	hsa-342-3p-NoRNA(assay-specific)	FAM-MGB	FAM	Unknown	Undetermined				Automatic	Manual	0.1
5	hsa-miR-342-3p-NAC:pGEM(10NG)	FAM-MGB	FAM	Unknown	Undetermined				Automatic	Manual	0.1
6	hsa-miR-342-3p-NAC:pGEM(10NG)	FAM-MGB	FAM	Unknown	Undetermined				Automatic	Manual	0.1
7	hsa-miR-342-3p-1:V1	FAM-MGB	FAM	Unknown	27.6998	27.6998	27.7073	0.136989	Automatic	Manual	0.1
8	hsa-miR-342-3p-1:V1	FAM-MGB	FAM	Unknown	27.8479	27.6998	27.7073	0.136989	Automatic	Manual	0.1
9	hsa-miR-342-3p-1:V1	FAM-MGB	FAM	Unknown	27.5743	27.6998	27.7073	0.136989	Automatic	Manual	0.1
10	hsa-miR-342-3p-2:V2	FAM-MGB	FAM	Unknown	27.9083	27.7856	27.8253	0.0718437	Automatic	Manual	0.1
11	hsa-miR-342-3p-2:V2	FAM-MGB	FAM	Unknown	27.7821	27.7856	27.8253	0.0718437	Automatic	Manual	0.1
12	hsa-miR-342-3p-2:V2	FAM-MGB	FAM	Unknown	27.7856	27.7856	27.8253	0.0718437	Automatic	Manual	0.1
13	hsa-miR-342-3p-3:V3	FAM-MGB	FAM	Unknown	26.6158	26.722	26.7098	0.088505	Automatic	Manual	0.1
14	hsa-miR-342-3p-3:V3	FAM-MGB	FAM	Unknown	26.722	26.722	26.7098	0.088505	Automatic	Manual	0.1
15	hsa-miR-342-3p-3:V3	FAM-MGB	FAM	Unknown	26.7916	26.722	26.7098	0.088505	Automatic	Manual	0.1
16	hsa-miR-342-3p-4:V4	FAM-MGB	FAM	Unknown	26.9653	26.8981	26.8892	0.0809311	Automatic	Manual	0.1
17	hsa-miR-342-3p-4:V4	FAM-MGB	FAM	Unknown	26.8042	26.8981	26.8892	0.0809311	Automatic	Manual	0.1
18	hsa-miR-342-3p-4:V4	FAM-MGB	FAM	Unknown	26.8981	26.8981	26.8892	0.0809311	Automatic	Manual	0.1
19	hsa-miR-342-3p-5:V5	FAM-MGB	FAM	Unknown	25.7469	26.1055	26.1068	0.360475	Automatic	Manual	0.1
20	hsa-miR-342-3p-5:V5	FAM-MGB	FAM	Unknown	26.1055	26.1055	26.1068	0.360475	Automatic	Manual	0.1
21	hsa-miR-342-3p-5:V5	FAM-MGB	FAM	Unknown	26.4679	26.1055	26.1068	0.360475	Automatic	Manual	0.1
22	hsa-miR-342-3p-6:V6	FAM-MGB	FAM	Unknown	28.5134	28.5134	28.5202	0.100858	Automatic	Manual	0.1
23	hsa-miR-342-3p-6:V6	FAM-MGB	FAM	Unknown	28.6243	28.5134	28.5202	0.100858	Automatic	Manual	0.1
24	hsa-miR-342-3p-6:V6	FAM-MGB	FAM	Unknown	28.4229	28.5134	28.5202	0.100858	Automatic	Manual	0.1
25	hsa-miR-342-3p-7:V7	FAM-MGB	FAM	Unknown	26.3927	26.9166	26.774	0.333672	Automatic	Manual	0.1
26	hsa-miR-342-3p-7:V7	FAM-MGB	FAM	Unknown	26.9166	26.9166	26.774	0.333672	Automatic	Manual	0.1
27	hsa-miR-342-3p-7:V7	FAM-MGB	FAM	Unknown	27.0127	26.9166	26.774	0.333672	Automatic	Manual	0.1
28	hsa-miR-342-3p-8:V8	FAM-MGB	FAM	Unknown	26.277	26.6207	26.5234	0.214934	Automatic	Manual	0.1
29	hsa-miR-342-3p-8:V8	FAM-MGB	FAM	Unknown	26.6207	26.6207	26.5234	0.214934	Automatic	Manual	0.1
30	hsa-miR-342-3p-8:V8	FAM-MGB	FAM	Unknown	26.6725	26.6207	26.5234	0.214934	Automatic	Manual	0.1
31	hsa-miR-342-3p-9:V9	FAM-MGB	FAM	Unknown	26.0832	26.0832	26.0239	0.145085	Automatic	Manual	0.1
32	hsa-miR-342-3p-9:V9	FAM-MGB	FAM	Unknown	25.8586	26.0832	26.0239	0.145085	Automatic	Manual	0.1
33	hsa-miR-342-3p-9:V9	FAM-MGB	FAM	Unknown	26.13	26.0832	26.0239	0.145085	Automatic	Manual	0.1
34	hsa-miR-342-3p-10:V10	FAM-MGB	FAM	Unknown	26.0945	26.1319	26.1261	0.0291437	Automatic	Manual	0.1
35	hsa-miR-342-3p-10:V10	FAM-MGB	FAM	Unknown	26.1319	26.1319	26.1261	0.0291437	Automatic	Manual	0.1
36	hsa-miR-342-3p-10:V10	FAM-MGB	FAM	Unknown	26.1519	26.1319	26.1261	0.0291437	Automatic	Manual	0.1
37	hsa-miR-342-3p-11:V12	FAM-MGB	FAM	Unknown	25.9846	25.9846	26.0475	0.116998	Automatic	Manual	0.1
38	hsa-miR-342-3p-11:V12	FAM-MGB	FAM	Unknown	25.9755	25.9846	26.0475	0.116998	Automatic	Manual	0.1
39	hsa-miR-342-3p-11:V12	FAM-MGB	FAM	Unknown	26.1825	25.9846	26.0475	0.116998	Automatic	Manual	0.1
40	hsa-miR-342-3p-12:V13	FAM-MGB	FAM	Unknown	24.6255	24.7846	24.7965	0.177172	Automatic	Manual	0.1
41	hsa-miR-342-3p-12:V13	FAM-MGB	FAM	Unknown	24.7846	24.7846	24.7965	0.177172	Automatic	Manual	0.1
42	hsa-miR-342-3p-12:V13	FAM-MGB	FAM	Unknown	24.9792	24.7846	24.7965	0.177172	Automatic	Manual	0.1
43	hsa-miR-342-3p-13:V14	FAM-MGB	FAM	Unknown	27.62	27.5984	27.5795	0.0526414	Automatic	Manual	0.1
44	hsa-miR-342-3p-13:V14	FAM-MGB	FAM	Unknown	27.52	27.5984	27.5795	0.0526414	Automatic	Manual	0.1
45	hsa-miR-342-3p-13:V14	FAM-MGB	FAM	Unknown	27.5984	27.5984	27.5795	0.0526414	Automatic	Manual	0.1
46	hsa-miR-342-3p-14:V15	FAM-MGB	FAM	Unknown	29.5079	29.7606	29.7235	0.199627	Automatic	Manual	0.1
47	hsa-miR-342-3p-14:V15	FAM-MGB	FAM	Unknown	29.7606	29.7606	29.7235	0.199627	Automatic	Manual	0.1
48	hsa-miR-342-3p-14:V15	FAM-MGB	FAM	Unknown	29.902	29.7606	29.7235	0.199627	Automatic	Manual	0.1
49	hsa-miR-342-3p-15:V15A	FAM-MGB	FAM	Unknown	27.9926	28.7606	28.7606	1.0861	Automatic	Manual	0.1
51	hsa-miR-342-3p-15:V15A	FAM-MGB	FAM	Unknown	29.5286	28.7606	28.7606	1.0861	Automatic	Manual	0.1
52	hsa-miR-342-3p-16:V16	FAM-MGB	FAM	Unknown	27.0164	27.441	27.4489	0.436549	Automatic	Manual	0.1
53	hsa-miR-342-3p-16:V16	FAM-MGB	FAM	Unknown	27.441	27.441	27.4489	0.436549	Automatic	Manual	0.1
54	hsa-miR-342-3p-16:V16	FAM-MGB	FAM	Unknown	27.8894	27.441	27.4489	0.436549	Automatic	Manual	0.1
55	hsa-miR-342-3p-17:V16A	FAM-MGB	FAM	Unknown	28.7297	28.8118	28.8187	0.0927267	Automatic	Manual	0.1
56	hsa-miR-342-3p-17:V16A	FAM-MGB	FAM	Unknown	28.8118	28.8118	28.8187	0.0927267	Automatic	Manual	0.1
57	hsa-miR-342-3p-17:V16A	FAM-MGB	FAM	Unknown	28.9148	28.8118	28.8187	0.0927267	Automatic	Manual	0.1
58	hsa-miR-342-3p-18:V17	FAM-MGB	FAM	Unknown	26.906	26.906	27.0834	0.401432	Automatic	Manual	0.1
59	hsa-miR-342-3p-18:V17	FAM-MGB	FAM	Unknown	26.8013	26.906	27.0834	0.401432	Automatic	Manual	0.1
60	hsa-miR-342-3p-18:V17	FAM-MGB	FAM	Unknown	27.543	26.906	27.0834	0.401432	Automatic	Manual	0.1
61	hsa-miR-342-3p-19:V18	FAM-MGB	FAM	Unknown	25.0906				Automatic	Manual	0.1
64	hsa-miR-342-3p-20:V19	FAM-MGB	FAM	Unknown	26.7834	26.9469	27.1925	0.572893	Automatic	Manual	0.1
65	hsa-miR-342-3p-20:V19	FAM-MGB	FAM	Unknown	26.9469	26.9469	27.1925	0.572893	Automatic	Manual	0.1
66	hsa-miR-342-3p-20:V19	FAM-MGB	FAM	Unknown	27.8473	26.9469	27.1925	0.572893	Automatic	Manual	0.1
67	hsa-miR-342-3p-21:V20	FAM-MGB	FAM	Unknown	27.4404	27.7867	27.6881	0.216001	Automatic	Manual	0.1
68	hsa-miR-342-3p-21:V20	FAM-MGB	FAM	Unknown	27.7867	27.7867	27.6881	0.216001	Automatic	Manual	0.1
69	hsa-miR-342-3p-21:V20	FAM-MGB	FAM	Unknown	27.8373	27.7867	27.6881	0.216001	Automatic	Manual	0.1
70	hsa-miR-342-3p-22:V21	FAM-MGB	FAM	Unknown	27.1003	27.1003	26.9531	0.550018	Automatic	Manual	0.1
71	hsa-miR-342-3p-22:V21	FAM-MGB	FAM	Unknown	27.4145	27.1003	26.9531	0.550018	Automatic	Manual	0.1
72	hsa-miR-342-3p-22:V21	FAM-MGB	FAM	Unknown	26.3444	27.1003	26.9531	0.550018	Automatic	Manual	0.1
75	hsa-miR-342-3p-23:V22	FAM-MGB	FAM	Unknown	30.9457				Automatic	Manual	0.1

## Sheet: hsa_miR_126
SDS 2.3	AQ Results
Filename	JENNY WEY - microRNA qPCR - hsa-miR-100--04-10-13
PlateID
Assay Type	Absolute Quantification
Run DateTime	2013-04-10 17:09:33
Operator	molbiocore
ThermalCycleParams
Sample Information
Well	Sample Name	Detector Name	Reporter	Task	Ct	Ct Median	Ct Mean	Ct StdDev	Baseline Type	Threshold Type	Threshold
1	hsa-miR-100-NTC	FAM-MGB	FAM	NTC	Undetermined				Automatic	Manual	0.18
2	hsa-miR-100-NTC	FAM-MGB	FAM	NTC	Undetermined				Automatic	Manual	0.18
3	hsa-miR100-NoRNA(assay-specific)	FAM-MGB	FAM	Unknown	Undetermined				Automatic	Manual	0.18
4	hsa-miR100-NoRNA(assay-specific)	FAM-MGB	FAM	Unknown	Undetermined				Automatic	Manual	0.18
5	hsa-miR-100-NAC:pGEM(10NG)	FAM-MGB	FAM	Unknown	Undetermined				Automatic	Manual	0.18
6	hsa-miR-100-NAC:pGEM(10NG)	FAM-MGB	FAM	Unknown	Undetermined				Automatic	Manual	0.18
7	hsa-miR-100-1:V1	FAM-MGB	FAM	Unknown	26.2329	26.2625	26.2625	0.0418178	Automatic	Manual	0.18
8	hsa-miR-100-1:V1	FAM-MGB	FAM	Unknown	26.2921	26.2625	26.2625	0.0418178	Automatic	Manual	0.18
10	hsa-miR-100-2:V2	FAM-MGB	FAM	Unknown	25.3414	26.7829	26.4402	0.973773	Automatic	Manual	0.18
11	hsa-miR-100-2:V2	FAM-MGB	FAM	Unknown	26.7829	26.7829	26.4402	0.973773	Automatic	Manual	0.18
12	hsa-miR-100-2:V2	FAM-MGB	FAM	Unknown	27.1963	26.7829	26.4402	0.973773	Automatic	Manual	0.18
13	hsa-miR-100-3:V3	FAM-MGB	FAM	Unknown	26.9853	26.9836	26.9818	0.00468761	Automatic	Manual	0.18
14	hsa-miR-100-3:V3	FAM-MGB	FAM	Unknown	26.9836	26.9836	26.9818	0.00468761	Automatic	Manual	0.18
15	hsa-miR-100-3:V3	FAM-MGB	FAM	Unknown	26.9764	26.9836	26.9818	0.00468761	Automatic	Manual	0.18
16	hsa-miR-100-4:V4	FAM-MGB	FAM	Unknown	25.5211	25.5366	25.5427	0.0252665	Automatic	Manual	0.18
17	hsa-miR-100-4:V4	FAM-MGB	FAM	Unknown	25.5366	25.5366	25.5427	0.0252665	Automatic	Manual	0.18
18	hsa-miR-100-4:V4	FAM-MGB	FAM	Unknown	25.5705	25.5366	25.5427	0.0252665	Automatic	Manual	0.18
19	hsa-miR-100-5:V5	FAM-MGB	FAM	Unknown	25.6457	25.5915	25.6092	0.0316801	Automatic	Manual	0.18
20	hsa-miR-100-5:V5	FAM-MGB	FAM	Unknown	25.5902	25.5915	25.6092	0.0316801	Automatic	Manual	0.18
21	hsa-miR-100-5:V5	FAM-MGB	FAM	Unknown	25.5915	25.5915	25.6092	0.0316801	Automatic	Manual	0.18
22	hsa-miR-100-6:V6	FAM-MGB	FAM	Unknown	28.0828	28.1851	28.2146	0.148698	Automatic	Manual	0.18
23	hsa-miR-100-6:V6	FAM-MGB	FAM	Unknown	28.1851	28.1851	28.2146	0.148698	Automatic	Manual	0.18
24	hsa-miR-100-6:V6	FAM-MGB	FAM	Unknown	28.3758	28.1851	28.2146	0.148698	Automatic	Manual	0.18
25	hsa-miR-100-7:V7	FAM-MGB	FAM	Unknown	26.3309	26.4761	26.4461	0.103574	Automatic	Manual	0.18
26	hsa-miR-100-7:V7	FAM-MGB	FAM	Unknown	26.4761	26.4761	26.4461	0.103574	Automatic	Manual	0.18
27	hsa-miR-100-7:V7	FAM-MGB	FAM	Unknown	26.5314	26.4761	26.4461	0.103574	Automatic	Manual	0.18
28	hsa-miR-100-8:V8	FAM-MGB	FAM	Unknown	27.6593	27.7507	27.7278	0.0603932	Automatic	Manual	0.18
29	hsa-miR-100-8:V8	FAM-MGB	FAM	Unknown	27.7734	27.7507	27.7278	0.0603932	Automatic	Manual	0.18
30	hsa-miR-100-8:V8	FAM-MGB	FAM	Unknown	27.7507	27.7507	27.7278	0.0603932	Automatic	Manual	0.18
31	hsa-miR-100-9:V9	FAM-MGB	FAM	Unknown	24.1675	25.9108	25.3766	1.04952	Automatic	Manual	0.18
32	hsa-miR-100-9:V9	FAM-MGB	FAM	Unknown	26.0516	25.9108	25.3766	1.04952	Automatic	Manual	0.18
33	hsa-miR-100-9:V9	FAM-MGB	FAM	Unknown	25.9108	25.9108	25.3766	1.04952	Automatic	Manual	0.18
34	hsa-miR-100-10:V10	FAM-MGB	FAM	Unknown	26.5937	26.5349	26.5349	0.0832309	Automatic	Manual	0.18
35	hsa-miR-100-10:V10	FAM-MGB	FAM	Unknown	26.476	26.5349	26.5349	0.0832309	Automatic	Manual	0.18
37	hsa-miR-100-11:V12	FAM-MGB	FAM	Unknown	25.6954	25.6652	25.6517	0.0518594	Automatic	Manual	0.18
38	hsa-miR-100-11:V12	FAM-MGB	FAM	Unknown	25.6652	25.6652	25.6517	0.0518594	Automatic	Manual	0.18
39	hsa-miR-100-11:V12	FAM-MGB	FAM	Unknown	25.5944	25.6652	25.6517	0.0518594	Automatic	Manual	0.18
40	hsa-miR-100-12:V13	FAM-MGB	FAM	Unknown	23.9644	24.1315	24.081	0.10128	Automatic	Manual	0.18
41	hsa-miR-100-12:V13	FAM-MGB	FAM	Unknown	24.1315	24.1315	24.081	0.10128	Automatic	Manual	0.18
42	hsa-miR-100-12:V13	FAM-MGB	FAM	Unknown	24.1471	24.1315	24.081	0.10128	Automatic	Manual	0.18
43	hsa-miR-100-13:V14	FAM-MGB	FAM	Unknown	26.2283	26.2283	26.2013	0.12822	Automatic	Manual	0.18
44	hsa-miR-100-13:V14	FAM-MGB	FAM	Unknown	26.3139	26.2283	26.2013	0.12822	Automatic	Manual	0.18
45	hsa-miR-100-13:V14	FAM-MGB	FAM	Unknown	26.0617	26.2283	26.2013	0.12822	Automatic	Manual	0.18
46	hsa-miR-100-14:V15	FAM-MGB	FAM	Unknown	29.5984	29.3869	28.5435	1.64745	Automatic	Manual	0.18
47	hsa-miR-100-14:V15	FAM-MGB	FAM	Unknown	29.3869	29.3869	28.5435	1.64745	Automatic	Manual	0.18
48	hsa-miR-100-14:V15	FAM-MGB	FAM	Unknown	26.6451	29.3869	28.5435	1.64745	Automatic	Manual	0.18
49	hsa-miR-100-15:V15A	FAM-MGB	FAM	Unknown	28.6007	28.6744	28.7032	0.119418	Automatic	Manual	0.18
50	hsa-miR-100-15:V15A	FAM-MGB	FAM	Unknown	28.8343	28.6744	28.7032	0.119418	Automatic	Manual	0.18
51	hsa-miR-100-15:V15A	FAM-MGB	FAM	Unknown	28.6744	28.6744	28.7032	0.119418	Automatic	Manual	0.18
52	hsa-miR-100-16:V16	FAM-MGB	FAM	Unknown	27.2276	27.2772	27.288	0.0665157	Automatic	Manual	0.18
53	hsa-miR-100-16:V16	FAM-MGB	FAM	Unknown	27.2772	27.2772	27.288	0.0665157	Automatic	Manual	0.18
54	hsa-miR-100-16:V16	FAM-MGB	FAM	Unknown	27.3593	27.2772	27.288	0.0665157	Automatic	Manual	0.18
55	hsa-miR-100-17:V16A	FAM-MGB	FAM	Unknown	27.835	27.835	27.8672	0.0742006	Automatic	Manual	0.18
56	hsa-miR-100-17:V16A	FAM-MGB	FAM	Unknown	27.952	27.835	27.8672	0.0742006	Automatic	Manual	0.18
57	hsa-miR-100-17:V16A	FAM-MGB	FAM	Unknown	27.8145	27.835	27.8672	0.0742006	Automatic	Manual	0.18
58	hsa-miR-100-18:V17	FAM-MGB	FAM	Unknown	25.3755	25.387	25.41	0.050128	Automatic	Manual	0.18
59	hsa-miR-100-18:V17	FAM-MGB	FAM	Unknown	25.387	25.387	25.41	0.050128	Automatic	Manual	0.18
60	hsa-miR-100-18:V17	FAM-MGB	FAM	Unknown	25.4675	25.387	25.41	0.050128	Automatic	Manual	0.18
61	hsa-miR-100-19:V18	FAM-MGB	FAM	Unknown	25.5083	25.8241	25.7379	0.200946	Automatic	Manual	0.18
62	hsa-miR-100-19:V18	FAM-MGB	FAM	Unknown	25.8241	25.8241	25.7379	0.200946	Automatic	Manual	0.18
63	hsa-miR-100-19:V18	FAM-MGB	FAM	Unknown	25.8814	25.8241	25.7379	0.200946	Automatic	Manual	0.18
64	hsa-miR-100-20:V19	FAM-MGB	FAM	Unknown	27.189	27.5086	27.4792	0.276636	Automatic	Manual	0.18
65	hsa-miR-100-20:V19	FAM-MGB	FAM	Unknown	27.7399	27.5086	27.4792	0.276636	Automatic	Manual	0.18
66	hsa-miR-100-20:V19	FAM-MGB	FAM	Unknown	27.5086	27.5086	27.4792	0.276636	Automatic	Manual	0.18
67	hsa-miR-100-21:V20	FAM-MGB	FAM	Unknown	27.3663	27.7594	27.6595	0.258169	Automatic	Manual	0.18
68	hsa-miR-100-21:V20	FAM-MGB	FAM	Unknown	27.7594	27.7594	27.6595	0.258169	Automatic	Manual	0.18
69	hsa-miR-100-21:V20	FAM-MGB	FAM	Unknown	27.8527	27.7594	27.6595	0.258169	Automatic	Manual	0.18
70	hsa-miR-100-22:V21	FAM-MGB	FAM	Unknown	26.0257	26.0257	26.0152	0.0411233	Automatic	Manual	0.18
71	hsa-miR-100-22:V21	FAM-MGB	FAM	Unknown	26.05	26.0257	26.0152	0.0411233	Automatic	Manual	0.18
72	hsa-miR-100-22:V21	FAM-MGB	FAM	Unknown	25.9698	26.0257	26.0152	0.0411233	Automatic	Manual	0.18
73	hsa-miR-100-23:V22	FAM-MGB	FAM	Unknown	30.7713	30.4323	30.4133	0.367913	Automatic	Manual	0.18
74	hsa-miR-100-23:V22	FAM-MGB	FAM	Unknown	30.4323	30.4323	30.4133	0.367913	Automatic	Manual	0.18
75	hsa-miR-100-23:V22	FAM-MGB	FAM	Unknown	30.0362	30.4323	30.4133	0.367913	Automatic	Manual	0.18

## Sheet: hsa_miR_100
SDS 2.3	AQ Results
Filename	JENNY WEY - microRNA qPCR - hsa-miR-100--04-10-13
PlateID
Assay Type	Absolute Quantification
Run DateTime	2013-04-10 17:09:33
Operator	molbiocore
ThermalCycleParams
Sample Information
Well	Sample Name	Detector Name	Reporter	Task	Ct	Ct Median	Ct Mean	Ct StdDev	Baseline Type	Threshold Type	Threshold
1	hsa-miR-100-NTC	FAM-MGB	FAM	NTC	Undetermined				Automatic	Manual	0.18
2	hsa-miR-100-NTC	FAM-MGB	FAM	NTC	Undetermined				Automatic	Manual	0.18
3	hsa-miR100-NoRNA(assay-specific)	FAM-MGB	FAM	Unknown	Undetermined				Automatic	Manual	0.18
4	hsa-miR100-NoRNA(assay-specific)	FAM-MGB	FAM	Unknown	Undetermined				Automatic	Manual	0.18
5	hsa-miR-100-NAC:pGEM(10NG)	FAM-MGB	FAM	Unknown	Undetermined				Automatic	Manual	0.18
6	hsa-miR-100-NAC:pGEM(10NG)	FAM-MGB	FAM	Unknown	Undetermined				Automatic	Manual	0.18
7	hsa-miR-100-1:V1	FAM-MGB	FAM	Unknown	26.2329	26.2625	26.2625	0.0418178	Automatic	Manual	0.18
8	hsa-miR-100-1:V1	FAM-MGB	FAM	Unknown	26.2921	26.2625	26.2625	0.0418178	Automatic	Manual	0.18
10	hsa-miR-100-2:V2	FAM-MGB	FAM	Unknown	25.3414	26.7829	26.4402	0.973773	Automatic	Manual	0.18
11	hsa-miR-100-2:V2	FAM-MGB	FAM	Unknown	26.7829	26.7829	26.4402	0.973773	Automatic	Manual	0.18
12	hsa-miR-100-2:V2	FAM-MGB	FAM	Unknown	27.1963	26.7829	26.4402	0.973773	Automatic	Manual	0.18
13	hsa-miR-100-3:V3	FAM-MGB	FAM	Unknown	26.9853	26.9836	26.9818	0.00468761	Automatic	Manual	0.18
14	hsa-miR-100-3:V3	FAM-MGB	FAM	Unknown	26.9836	26.9836	26.9818	0.00468761	Automatic	Manual	0.18
15	hsa-miR-100-3:V3	FAM-MGB	FAM	Unknown	26.9764	26.9836	26.9818	0.00468761	Automatic	Manual	0.18
16	hsa-miR-100-4:V4	FAM-MGB	FAM	Unknown	25.5211	25.5366	25.5427	0.0252665	Automatic	Manual	0.18
17	hsa-miR-100-4:V4	FAM-MGB	FAM	Unknown	25.5366	25.5366	25.5427	0.0252665	Automatic	Manual	0.18
18	hsa-miR-100-4:V4	FAM-MGB	FAM	Unknown	25.5705	25.5366	25.5427	0.0252665	Automatic	Manual	0.18
19	hsa-miR-100-5:V5	FAM-MGB	FAM	Unknown	25.6457	25.5915	25.6092	0.0316801	Automatic	Manual	0.18
20	hsa-miR-100-5:V5	FAM-MGB	FAM	Unknown	25.5902	25.5915	25.6092	0.0316801	Automatic	Manual	0.18
21	hsa-miR-100-5:V5	FAM-MGB	FAM	Unknown	25.5915	25.5915	25.6092	0.0316801	Automatic	Manual	0.18
22	hsa-miR-100-6:V6	FAM-MGB	FAM	Unknown	28.0828	28.1851	28.2146	0.148698	Automatic	Manual	0.18
23	hsa-miR-100-6:V6	FAM-MGB	FAM	Unknown	28.1851	28.1851	28.2146	0.148698	Automatic	Manual	0.18
24	hsa-miR-100-6:V6	FAM-MGB	FAM	Unknown	28.3758	28.1851	28.2146	0.148698	Automatic	Manual	0.18
25	hsa-miR-100-7:V7	FAM-MGB	FAM	Unknown	26.3309	26.4761	26.4461	0.103574	Automatic	Manual	0.18
26	hsa-miR-100-7:V7	FAM-MGB	FAM	Unknown	26.4761	26.4761	26.4461	0.103574	Automatic	Manual	0.18
27	hsa-miR-100-7:V7	FAM-MGB	FAM	Unknown	26.5314	26.4761	26.4461	0.103574	Automatic	Manual	0.18
28	hsa-miR-100-8:V8	FAM-MGB	FAM	Unknown	27.6593	27.7507	27.7278	0.0603932	Automatic	Manual	0.18
29	hsa-miR-100-8:V8	FAM-MGB	FAM	Unknown	27.7734	27.7507	27.7278	0.0603932	Automatic	Manual	0.18
30	hsa-miR-100-8:V8	FAM-MGB	FAM	Unknown	27.7507	27.7507	27.7278	0.0603932	Automatic	Manual	0.18
31	hsa-miR-100-9:V9	FAM-MGB	FAM	Unknown	24.1675	25.9108	25.3766	1.04952	Automatic	Manual	0.18
32	hsa-miR-100-9:V9	FAM-MGB	FAM	Unknown	26.0516	25.9108	25.3766	1.04952	Automatic	Manual	0.18
33	hsa-miR-100-9:V9	FAM-MGB	FAM	Unknown	25.9108	25.9108	25.3766	1.04952	Automatic	Manual	0.18
34	hsa-miR-100-10:V10	FAM-MGB	FAM	Unknown	26.5937	26.5349	26.5349	0.0832309	Automatic	Manual	0.18
35	hsa-miR-100-10:V10	FAM-MGB	FAM	Unknown	26.476	26.5349	26.5349	0.0832309	Automatic	Manual	0.18
37	hsa-miR-100-11:V12	FAM-MGB	FAM	Unknown	25.6954	25.6652	25.6517	0.0518594	Automatic	Manual	0.18
38	hsa-miR-100-11:V12	FAM-MGB	FAM	Unknown	25.6652	25.6652	25.6517	0.0518594	Automatic	Manual	0.18
39	hsa-miR-100-11:V12	FAM-MGB	FAM	Unknown	25.5944	25.6652	25.6517	0.0518594	Automatic	Manual	0.18
40	hsa-miR-100-12:V13	FAM-MGB	FAM	Unknown	23.9644	24.1315	24.081	0.10128	Automatic	Manual	0.18
41	hsa-miR-100-12:V13	FAM-MGB	FAM	Unknown	24.1315	24.1315	24.081	0.10128	Automatic	Manual	0.18
42	hsa-miR-100-12:V13	FAM-MGB	FAM	Unknown	24.1471	24.1315	24.081	0.10128	Automatic	Manual	0.18
43	hsa-miR-100-13:V14	FAM-MGB	FAM	Unknown	26.2283	26.2283	26.2013	0.12822	Automatic	Manual	0.18
44	hsa-miR-100-13:V14	FAM-MGB	FAM	Unknown	26.3139	26.2283	26.2013	0.12822	Automatic	Manual	0.18
45	hsa-miR-100-13:V14	FAM-MGB	FAM	Unknown	26.0617	26.2283	26.2013	0.12822	Automatic	Manual	0.18
46	hsa-miR-100-14:V15	FAM-MGB	FAM	Unknown	29.5984	29.3869	28.5435	1.64745	Automatic	Manual	0.18
47	hsa-miR-100-14:V15	FAM-MGB	FAM	Unknown	29.3869	29.3869	28.5435	1.64745	Automatic	Manual	0.18
48	hsa-miR-100-14:V15	FAM-MGB	FAM	Unknown	26.6451	29.3869	28.5435	1.64745	Automatic	Manual	0.18
49	hsa-miR-100-15:V15A	FAM-MGB	FAM	Unknown	28.6007	28.6744	28.7032	0.119418	Automatic	Manual	0.18
50	hsa-miR-100-15:V15A	FAM-MGB	FAM	Unknown	28.8343	28.6744	28.7032	0.119418	Automatic	Manual	0.18
51	hsa-miR-100-15:V15A	FAM-MGB	FAM	Unknown	28.6744	28.6744	28.7032	0.119418	Automatic	Manual	0.18
52	hsa-miR-100-16:V16	FAM-MGB	FAM	Unknown	27.2276	27.2772	27.288	0.0665157	Automatic	Manual	0.18
53	hsa-miR-100-16:V16	FAM-MGB	FAM	Unknown	27.2772	27.2772	27.288	0.0665157	Automatic	Manual	0.18
54	hsa-miR-100-16:V16	FAM-MGB	FAM	Unknown	27.3593	27.2772	27.288	0.0665157	Automatic	Manual	0.18
55	hsa-miR-100-17:V16A	FAM-MGB	FAM	Unknown	27.835	27.835	27.8672	0.0742006	Automatic	Manual	0.18
56	hsa-miR-100-17:V16A	FAM-MGB	FAM	Unknown	27.952	27.835	27.8672	0.0742006	Automatic	Manual	0.18
57	hsa-miR-100-17:V16A	FAM-MGB	FAM	Unknown	27.8145	27.835	27.8672	0.0742006	Automatic	Manual	0.18
58	hsa-miR-100-18:V17	FAM-MGB	FAM	Unknown	25.3755	25.387	25.41	0.050128	Automatic	Manual	0.18
59	hsa-miR-100-18:V17	FAM-MGB	FAM	Unknown	25.387	25.387	25.41	0.050128	Automatic	Manual	0.18
60	hsa-miR-100-18:V17	FAM-MGB	FAM	Unknown	25.4675	25.387	25.41	0.050128	Automatic	Manual	0.18
61	hsa-miR-100-19:V18	FAM-MGB	FAM	Unknown	25.5083	25.8241	25.7379	0.200946	Automatic	Manual	0.18
62	hsa-miR-100-19:V18	FAM-MGB	FAM	Unknown	25.8241	25.8241	25.7379	0.200946	Automatic	Manual	0.18
63	hsa-miR-100-19:V18	FAM-MGB	FAM	Unknown	25.8814	25.8241	25.7379	0.200946	Automatic	Manual	0.18
64	hsa-miR-100-20:V19	FAM-MGB	FAM	Unknown	27.189	27.5086	27.4792	0.276636	Automatic	Manual	0.18
65	hsa-miR-100-20:V19	FAM-MGB	FAM	Unknown	27.7399	27.5086	27.4792	0.276636	Automatic	Manual	0.18
66	hsa-miR-100-20:V19	FAM-MGB	FAM	Unknown	27.5086	27.5086	27.4792	0.276636	Automatic	Manual	0.18
67	hsa-miR-100-21:V20	FAM-MGB	FAM	Unknown	27.3663	27.7594	27.6595	0.258169	Automatic	Manual	0.18
68	hsa-miR-100-21:V20	FAM-MGB	FAM	Unknown	27.7594	27.7594	27.6595	0.258169	Automatic	Manual	0.18
69	hsa-miR-100-21:V20	FAM-MGB	FAM	Unknown	27.8527	27.7594	27.6595	0.258169	Automatic	Manual	0.18
70	hsa-miR-100-22:V21	FAM-MGB	FAM	Unknown	26.0257	26.0257	26.0152	0.0411233	Automatic	Manual	0.18
71	hsa-miR-100-22:V21	FAM-MGB	FAM	Unknown	26.05	26.0257	26.0152	0.0411233	Automatic	Manual	0.18
72	hsa-miR-100-22:V21	FAM-MGB	FAM	Unknown	25.9698	26.0257	26.0152	0.0411233	Automatic	Manual	0.18
73	hsa-miR-100-23:V22	FAM-MGB	FAM	Unknown	30.7713	30.4323	30.4133	0.367913	Automatic	Manual	0.18
74	hsa-miR-100-23:V22	FAM-MGB	FAM	Unknown	30.4323	30.4323	30.4133	0.367913	Automatic	Manual	0.18
75	hsa-miR-100-23:V22	FAM-MGB	FAM	Unknown	30.0362	30.4323	30.4133	0.367913	Automatic	Manual	0.18

## Sheet: hsa_miR_130a
SDS 2.3	AQ Results
Filename	JENNY WEY - microRNA qPCR - hsa-miR-130a--04-10-13
PlateID
Assay Type	Absolute Quantification
Run DateTime	2013-04-10 21:25:07
Operator	molbiocore
ThermalCycleParams
Sample Information
Well	Sample Name	Detector Name	Reporter	Task	Ct	Ct Median	Ct Mean	Ct StdDev	Baseline Type	Threshold Type	Threshold
1	hsa-miR-130a-NTC	FAM-MGB	FAM	NTC	Undetermined				Automatic	Manual	0.15
2	hsa-miR-130a-NTC	FAM-MGB	FAM	NTC	Undetermined				Automatic	Manual	0.15
3	hsa-miR130aNoRNA(assay-specific)	FAM-MGB	FAM	Unknown	Undetermined				Automatic	Manual	0.15
4	hsa-miR130aNoRNA(assay-specific)	FAM-MGB	FAM	Unknown	Undetermined				Automatic	Manual	0.15
5	hsa-miR-130a-NAC:pGEM(10NG)	FAM-MGB	FAM	Unknown	Undetermined				Automatic	Manual	0.15
6	hsa-miR-130a-NAC:pGEM(10NG)	FAM-MGB	FAM	Unknown	Undetermined				Automatic	Manual	0.15
7	hsa-miR-130a-1:V1	FAM-MGB	FAM	Unknown	29.4372	29.6589	29.6295	0.179333	Automatic	Manual	0.15
8	hsa-miR-130a-1:V1	FAM-MGB	FAM	Unknown	29.6589	29.6589	29.6295	0.179333	Automatic	Manual	0.15
9	hsa-miR-130a-1:V1	FAM-MGB	FAM	Unknown	29.7923	29.6589	29.6295	0.179333	Automatic	Manual	0.15
10	hsa-miR-130a-2:V2	FAM-MGB	FAM	Unknown	29.7494	29.9181	29.8774	0.113205	Automatic	Manual	0.15
11	hsa-miR-130a-2:V2	FAM-MGB	FAM	Unknown	29.9646	29.9181	29.8774	0.113205	Automatic	Manual	0.15
12	hsa-miR-130a-2:V2	FAM-MGB	FAM	Unknown	29.9181	29.9181	29.8774	0.113205	Automatic	Manual	0.15
13	hsa-miR-130a-3:V3	FAM-MGB	FAM	Unknown	29.3447	29.5133	29.5073	0.159694	Automatic	Manual	0.15
14	hsa-miR-130a-3:V3	FAM-MGB	FAM	Unknown	29.5133	29.5133	29.5073	0.159694	Automatic	Manual	0.15
15	hsa-miR-130a-3:V3	FAM-MGB	FAM	Unknown	29.6639	29.5133	29.5073	0.159694	Automatic	Manual	0.15
16	hsa-miR-130a-4:V4	FAM-MGB	FAM	Unknown	29.6622	29.6154	29.5231	0.201808	Automatic	Manual	0.15
17	hsa-miR-130a-4:V4	FAM-MGB	FAM	Unknown	29.6154	29.6154	29.5231	0.201808	Automatic	Manual	0.15
18	hsa-miR-130a-4:V4	FAM-MGB	FAM	Unknown	29.2916	29.6154	29.5231	0.201808	Automatic	Manual	0.15
19	hsa-miR-130a-5:V5	FAM-MGB	FAM	Unknown	28.6013	28.8684	28.9561	0.405817	Automatic	Manual	0.15
20	hsa-miR-130a-5:V5	FAM-MGB	FAM	Unknown	28.8684	28.8684	28.9561	0.405817	Automatic	Manual	0.15
21	hsa-miR-130a-5:V5	FAM-MGB	FAM	Unknown	29.3986	28.8684	28.9561	0.405817	Automatic	Manual	0.15
22	hsa-miR-130a-6:V6	FAM-MGB	FAM	Unknown	31.2655	31.2135	31.1998	0.0734266	Automatic	Manual	0.15
23	hsa-miR-130a-6:V6	FAM-MGB	FAM	Unknown	31.2135	31.2135	31.1998	0.0734266	Automatic	Manual	0.15
24	hsa-miR-130a-6:V6	FAM-MGB	FAM	Unknown	31.1205	31.2135	31.1998	0.0734266	Automatic	Manual	0.15
25	hsa-miR-130a-7:V7	FAM-MGB	FAM	Unknown	30.0939	29.7237	29.8226	0.23778	Automatic	Manual	0.15
26	hsa-miR-130a-7:V7	FAM-MGB	FAM	Unknown	29.7237	29.7237	29.8226	0.23778	Automatic	Manual	0.15
27	hsa-miR-130a-7:V7	FAM-MGB	FAM	Unknown	29.6502	29.7237	29.8226	0.23778	Automatic	Manual	0.15
28	hsa-miR-130a-8:V8	FAM-MGB	FAM	Unknown	30.03	29.926	29.9391	0.0851834	Automatic	Manual	0.15
29	hsa-miR-130a-8:V8	FAM-MGB	FAM	Unknown	29.926	29.926	29.9391	0.0851834	Automatic	Manual	0.15
30	hsa-miR-130a-8:V8	FAM-MGB	FAM	Unknown	29.8612	29.926	29.9391	0.0851834	Automatic	Manual	0.15
31	hsa-miR-130a-9:V9	FAM-MGB	FAM	Unknown	29.3482	29.3482	29.3351	0.0912776	Automatic	Manual	0.15
32	hsa-miR-130a-9:V9	FAM-MGB	FAM	Unknown	29.4191	29.3482	29.3351	0.0912776	Automatic	Manual	0.15
33	hsa-miR-130a-9:V9	FAM-MGB	FAM	Unknown	29.238	29.3482	29.3351	0.0912776	Automatic	Manual	0.15
34	hsa-miR-130a-10:V10	FAM-MGB	FAM	Unknown	29.8007	29.9276	29.9113	0.103465	Automatic	Manual	0.15
35	hsa-miR-130a-10:V10	FAM-MGB	FAM	Unknown	29.9276	29.9276	29.9113	0.103465	Automatic	Manual	0.15
36	hsa-miR-130a-10:V10	FAM-MGB	FAM	Unknown	30.0057	29.9276	29.9113	0.103465	Automatic	Manual	0.15
37	hsa-miR-130a-11:V12	FAM-MGB	FAM	Unknown	29.0341	29.0341	29.1032	0.180824	Automatic	Manual	0.15
38	hsa-miR-130a-11:V12	FAM-MGB	FAM	Unknown	28.9672	29.0341	29.1032	0.180824	Automatic	Manual	0.15
39	hsa-miR-130a-11:V12	FAM-MGB	FAM	Unknown	29.3084	29.0341	29.1032	0.180824	Automatic	Manual	0.15
40	hsa-miR-130a-12:V13	FAM-MGB	FAM	Unknown	27.0783	27.1273	27.1283	0.050466	Automatic	Manual	0.15
41	hsa-miR-130a-12:V13	FAM-MGB	FAM	Unknown	27.1273	27.1273	27.1283	0.050466	Automatic	Manual	0.15
42	hsa-miR-130a-12:V13	FAM-MGB	FAM	Unknown	27.1792	27.1273	27.1283	0.050466	Automatic	Manual	0.15
43	hsa-miR-130a-13:V14	FAM-MGB	FAM	Unknown	29.6614	29.6664	29.7004	0.0632499	Automatic	Manual	0.15
44	hsa-miR-130a-13:V14	FAM-MGB	FAM	Unknown	29.6664	29.6664	29.7004	0.0632499	Automatic	Manual	0.15
45	hsa-miR-130a-13:V14	FAM-MGB	FAM	Unknown	29.7733	29.6664	29.7004	0.0632499	Automatic	Manual	0.15
46	hsa-miR-130a-14:V15	FAM-MGB	FAM	Unknown	33.3186	33.4491	33.4091	0.0785969	Automatic	Manual	0.15
47	hsa-miR-130a-14:V15	FAM-MGB	FAM	Unknown	33.4597	33.4491	33.4091	0.0785969	Automatic	Manual	0.15
48	hsa-miR-130a-14:V15	FAM-MGB	FAM	Unknown	33.4491	33.4491	33.4091	0.0785969	Automatic	Manual	0.15
49	hsa-miR-130a-15:V15A	FAM-MGB	FAM	Unknown	32.4778	32.4778	32.3057	0.53415	Automatic	Manual	0.15
50	hsa-miR-130a-15:V15A	FAM-MGB	FAM	Unknown	31.7068	32.4778	32.3057	0.53415	Automatic	Manual	0.15
51	hsa-miR-130a-15:V15A	FAM-MGB	FAM	Unknown	32.7327	32.4778	32.3057	0.53415	Automatic	Manual	0.15
52	hsa-miR-130a-16:V16	FAM-MGB	FAM	Unknown	30.4917	30.5611	30.6032	0.137513	Automatic	Manual	0.15
53	hsa-miR-130a-16:V16	FAM-MGB	FAM	Unknown	30.7569	30.5611	30.6032	0.137513	Automatic	Manual	0.15
54	hsa-miR-130a-16:V16	FAM-MGB	FAM	Unknown	30.5611	30.5611	30.6032	0.137513	Automatic	Manual	0.15
55	hsa-miR-130a-17:V16A	FAM-MGB	FAM	Unknown	31.9281	32.4179	32.2697	0.296709	Automatic	Manual	0.15
56	hsa-miR-130a-17:V16A	FAM-MGB	FAM	Unknown	32.4179	32.4179	32.2697	0.296709	Automatic	Manual	0.15
57	hsa-miR-130a-17:V16A	FAM-MGB	FAM	Unknown	32.4632	32.4179	32.2697	0.296709	Automatic	Manual	0.15
58	hsa-miR-130a-18:V17	FAM-MGB	FAM	Unknown	29.1995	29.3079	29.31	0.111549	Automatic	Manual	0.15
59	hsa-miR-130a-18:V17	FAM-MGB	FAM	Unknown	29.3079	29.3079	29.31	0.111549	Automatic	Manual	0.15
60	hsa-miR-130a-18:V17	FAM-MGB	FAM	Unknown	29.4225	29.3079	29.31	0.111549	Automatic	Manual	0.15
61	hsa-miR-130a-19:V18	FAM-MGB	FAM	Unknown	28.3848	28.9642	28.7753	0.338244	Automatic	Manual	0.15
62	hsa-miR-130a-19:V18	FAM-MGB	FAM	Unknown	28.9769	28.9642	28.7753	0.338244	Automatic	Manual	0.15
63	hsa-miR-130a-19:V18	FAM-MGB	FAM	Unknown	28.9642	28.9642	28.7753	0.338244	Automatic	Manual	0.15
64	hsa-miR-130a-20:V19	FAM-MGB	FAM	Unknown	29.9595	30.0874	30.0839	0.122693	Automatic	Manual	0.15
65	hsa-miR-130a-20:V19	FAM-MGB	FAM	Unknown	30.2048	30.0874	30.0839	0.122693	Automatic	Manual	0.15
66	hsa-miR-130a-20:V19	FAM-MGB	FAM	Unknown	30.0874	30.0874	30.0839	0.122693	Automatic	Manual	0.15
67	hsa-miR-130a-21:V20	FAM-MGB	FAM	Unknown	31.2603	31.2603	31.3242	0.330267	Automatic	Manual	0.15
68	hsa-miR-130a-21:V20	FAM-MGB	FAM	Unknown	31.0306	31.2603	31.3242	0.330267	Automatic	Manual	0.15
69	hsa-miR-130a-21:V20	FAM-MGB	FAM	Unknown	31.6818	31.2603	31.3242	0.330267	Automatic	Manual	0.15
70	hsa-miR-130a-22:V21	FAM-MGB	FAM	Unknown	29.0704	29.4094	29.3293	0.2295	Automatic	Manual	0.15
71	hsa-miR-130a-22:V21	FAM-MGB	FAM	Unknown	29.508	29.4094	29.3293	0.2295	Automatic	Manual	0.15
72	hsa-miR-130a-22:V21	FAM-MGB	FAM	Unknown	29.4094	29.4094	29.3293	0.2295	Automatic	Manual	0.15
73	hsa-miR-130a-23:V22	FAM-MGB	FAM	Unknown	33.9493	33.9493	33.9449	0.404531	Automatic	Manual	0.15
74	hsa-miR-130a-23:V22	FAM-MGB	FAM	Unknown	34.3472	33.9493	33.9449	0.404531	Automatic	Manual	0.15
75	hsa-miR-130a-23:V22	FAM-MGB	FAM	Unknown	33.5381	33.9493	33.9449	0.404531	Automatic	Manual	0.15

## Sheet: RNU44
SDS 2.3	AQ Results
Filename	JENNY WEY - microRNA qPCR - RNU44--04-09-13
PlateID
Assay Type	Absolute Quantification
Run DateTime	2013-04-09 18:38:00
Operator	molbiocore
ThermalCycleParams
Sample Information
Well	Sample Name	Detector Name	Reporter	Task	Ct	Ct Median	Ct Mean	Ct StdDev	Baseline Type	Threshold Type	Threshold
1	RNU44-NTC	FAM-MGB	FAM	NTC	Undetermined				Automatic	Manual	0.15
2	RNU44-NTC	FAM-MGB	FAM	NTC	Undetermined				Automatic	Manual	0.15
3	RNU44-NoRNA(assay-specific)	FAM-MGB	FAM	Unknown	Undetermined				Automatic	Manual	0.15
4	RNU44-NoRNA(assay-specific)	FAM-MGB	FAM	Unknown	Undetermined				Automatic	Manual	0.15
5	RNU44-NAC:pGEM(10NG)	FAM-MGB	FAM	Unknown	Undetermined				Automatic	Manual	0.15
6	RNU44-NAC:pGEM(10NG)	FAM-MGB	FAM	Unknown	Undetermined				Automatic	Manual	0.15
7	RNU44-1:V1	FAM-MGB	FAM	Unknown	31.0139	30.8379	30.8889	0.108831	Automatic	Manual	0.15
8	RNU44-1:V1	FAM-MGB	FAM	Unknown	30.815	30.8379	30.8889	0.108831	Automatic	Manual	0.15
9	RNU44-1:V1	FAM-MGB	FAM	Unknown	30.8379	30.8379	30.8889	0.108831	Automatic	Manual	0.15
10	RNU44-2:V2	FAM-MGB	FAM	Unknown	29.177	29.3299	29.317	0.133954	Automatic	Manual	0.15
11	RNU44-2:V2	FAM-MGB	FAM	Unknown	29.444	29.3299	29.317	0.133954	Automatic	Manual	0.15
12	RNU44-2:V2	FAM-MGB	FAM	Unknown	29.3299	29.3299	29.317	0.133954	Automatic	Manual	0.15
13	RNU44-3:V3	FAM-MGB	FAM	Unknown	30.0033	29.9563	29.9266	0.0951327	Automatic	Manual	0.15
14	RNU44-3:V3	FAM-MGB	FAM	Unknown	29.9563	29.9563	29.9266	0.0951327	Automatic	Manual	0.15
15	RNU44-3:V3	FAM-MGB	FAM	Unknown	29.8201	29.9563	29.9266	0.0951327	Automatic	Manual	0.15
16	RNU44-4:V4	FAM-MGB	FAM	Unknown	26.2649	26.2649	26.4356	0.337401	Automatic	Manual	0.15
17	RNU44-4:V4	FAM-MGB	FAM	Unknown	26.2176	26.2649	26.4356	0.337401	Automatic	Manual	0.15
18	RNU44-4:V4	FAM-MGB	FAM	Unknown	26.8242	26.2649	26.4356	0.337401	Automatic	Manual	0.15
19	RNU44-5:V5	FAM-MGB	FAM	Unknown	25.8841	25.9136	25.9133	0.0290425	Automatic	Manual	0.15
20	RNU44-5:V5	FAM-MGB	FAM	Unknown	25.9136	25.9136	25.9133	0.0290425	Automatic	Manual	0.15
21	RNU44-5:V5	FAM-MGB	FAM	Unknown	25.9422	25.9136	25.9133	0.0290425	Automatic	Manual	0.15
22	RNU44-6:V6	FAM-MGB	FAM	Unknown	30.3393	30.3393	30.2773	0.165081	Automatic	Manual	0.15
23	RNU44-6:V6	FAM-MGB	FAM	Unknown	30.4024	30.3393	30.2773	0.165081	Automatic	Manual	0.15
24	RNU44-6:V6	FAM-MGB	FAM	Unknown	30.0902	30.3393	30.2773	0.165081	Automatic	Manual	0.15
25	RNU44-7:V7	FAM-MGB	FAM	Unknown	28.8789	28.9725	28.9979	0.13351	Automatic	Manual	0.15
26	RNU44-7:V7	FAM-MGB	FAM	Unknown	28.9725	28.9725	28.9979	0.13351	Automatic	Manual	0.15
27	RNU44-7:V7	FAM-MGB	FAM	Unknown	29.1423	28.9725	28.9979	0.13351	Automatic	Manual	0.15
28	RNU44-8:V8	FAM-MGB	FAM	Unknown	25.0718	25.2735	25.2142	0.123899	Automatic	Manual	0.15
29	RNU44-8:V8	FAM-MGB	FAM	Unknown	25.2972	25.2735	25.2142	0.123899	Automatic	Manual	0.15
30	RNU44-8:V8	FAM-MGB	FAM	Unknown	25.2735	25.2735	25.2142	0.123899	Automatic	Manual	0.15
31	RNU44-9:V9	FAM-MGB	FAM	Unknown	26.4788	26.3561	26.3713	0.100737	Automatic	Manual	0.15
32	RNU44-9:V9	FAM-MGB	FAM	Unknown	26.279	26.3561	26.3713	0.100737	Automatic	Manual	0.15
33	RNU44-9:V9	FAM-MGB	FAM	Unknown	26.3561	26.3561	26.3713	0.100737	Automatic	Manual	0.15
34	RNU44-10:V10	FAM-MGB	FAM	Unknown	26.9198	26.7264	26.7872	0.11499	Automatic	Manual	0.15
35	RNU44-10:V10	FAM-MGB	FAM	Unknown	26.7264	26.7264	26.7872	0.11499	Automatic	Manual	0.15
36	RNU44-10:V10	FAM-MGB	FAM	Unknown	26.7154	26.7264	26.7872	0.11499	Automatic	Manual	0.15
37	RNU44-11:V12	FAM-MGB	FAM	Unknown	27.1078	27.0836	27.0836	0.0240661	Automatic	Manual	0.15
38	RNU44-11:V12	FAM-MGB	FAM	Unknown	27.0836	27.0836	27.0836	0.0240661	Automatic	Manual	0.15
39	RNU44-11:V12	FAM-MGB	FAM	Unknown	27.0596	27.0836	27.0836	0.0240661	Automatic	Manual	0.15
40	RNU44-12:V13	FAM-MGB	FAM	Unknown	26.3259	26.3259	26.3083	0.145835	Automatic	Manual	0.15
41	RNU44-12:V13	FAM-MGB	FAM	Unknown	26.1545	26.3259	26.3083	0.145835	Automatic	Manual	0.15
42	RNU44-12:V13	FAM-MGB	FAM	Unknown	26.4446	26.3259	26.3083	0.145835	Automatic	Manual	0.15
43	RNU44-13:V14	FAM-MGB	FAM	Unknown	27.3297	27.0851	27.1605	0.146787	Automatic	Manual	0.15
44	RNU44-13:V14	FAM-MGB	FAM	Unknown	27.0668	27.0851	27.1605	0.146787	Automatic	Manual	0.15
45	RNU44-13:V14	FAM-MGB	FAM	Unknown	27.0851	27.0851	27.1605	0.146787	Automatic	Manual	0.15
46	RNU44-14:V15	FAM-MGB	FAM	Unknown	29.474	29.474	29.4706	0.0828664	Automatic	Manual	0.15
47	RNU44-14:V15	FAM-MGB	FAM	Unknown	29.3861	29.474	29.4706	0.0828664	Automatic	Manual	0.15
48	RNU44-14:V15	FAM-MGB	FAM	Unknown	29.5517	29.474	29.4706	0.0828664	Automatic	Manual	0.15
49	RNU44-15:V15A	FAM-MGB	FAM	Unknown	28.6833	28.9802	28.8817	0.171825	Automatic	Manual	0.15
50	RNU44-15:V15A	FAM-MGB	FAM	Unknown	28.9817	28.9802	28.8817	0.171825	Automatic	Manual	0.15
51	RNU44-15:V15A	FAM-MGB	FAM	Unknown	28.9802	28.9802	28.8817	0.171825	Automatic	Manual	0.15
52	RNU44-16:V16	FAM-MGB	FAM	Unknown	30.2707	30.1119	30.1466	0.110957	Automatic	Manual	0.15
53	RNU44-16:V16	FAM-MGB	FAM	Unknown	30.0571	30.1119	30.1466	0.110957	Automatic	Manual	0.15
54	RNU44-16:V16	FAM-MGB	FAM	Unknown	30.1119	30.1119	30.1466	0.110957	Automatic	Manual	0.15
55	RNU44-17:V16A	FAM-MGB	FAM	Unknown	27.6871	27.6871	27.6529	0.109328	Automatic	Manual	0.15
56	RNU44-17:V16A	FAM-MGB	FAM	Unknown	27.741	27.6871	27.6529	0.109328	Automatic	Manual	0.15
57	RNU44-17:V16A	FAM-MGB	FAM	Unknown	27.5305	27.6871	27.6529	0.109328	Automatic	Manual	0.15
58	RNU44-18:V17	FAM-MGB	FAM	Unknown	26.4225	26.7675	26.6792	0.225899	Automatic	Manual	0.15
59	RNU44-18:V17	FAM-MGB	FAM	Unknown	26.8476	26.7675	26.6792	0.225899	Automatic	Manual	0.15
60	RNU44-18:V17	FAM-MGB	FAM	Unknown	26.7675	26.7675	26.6792	0.225899	Automatic	Manual	0.15
61	RNU44-19:V18	FAM-MGB	FAM	Unknown	25.5995	25.5914	25.5634	0.0556432	Automatic	Manual	0.15
62	RNU44-19:V18	FAM-MGB	FAM	Unknown	25.4993	25.5914	25.5634	0.0556432	Automatic	Manual	0.15
63	RNU44-19:V18	FAM-MGB	FAM	Unknown	25.5914	25.5914	25.5634	0.0556432	Automatic	Manual	0.15
64	RNU44-20:V19	FAM-MGB	FAM	Unknown	27.7003	27.7003	27.7304	0.133897	Automatic	Manual	0.15
65	RNU44-20:V19	FAM-MGB	FAM	Unknown	27.6141	27.7003	27.7304	0.133897	Automatic	Manual	0.15
66	RNU44-20:V19	FAM-MGB	FAM	Unknown	27.8768	27.7003	27.7304	0.133897	Automatic	Manual	0.15
67	RNU44-21:V20	FAM-MGB	FAM	Unknown	29.4322	29.2768	29.321	0.0970287	Automatic	Manual	0.15
68	RNU44-21:V20	FAM-MGB	FAM	Unknown	29.2768	29.2768	29.321	0.0970287	Automatic	Manual	0.15
69	RNU44-21:V20	FAM-MGB	FAM	Unknown	29.2538	29.2768	29.321	0.0970287	Automatic	Manual	0.15
71	RNU44-22:V21	FAM-MGB	FAM	Unknown	27.104	27.1397	27.1397	0.0505924	Automatic	Manual	0.15
72	RNU44-22:V21	FAM-MGB	FAM	Unknown	27.1755	27.1397	27.1397	0.0505924	Automatic	Manual	0.15
73	RNU44-23:V22	FAM-MGB	FAM	Unknown	26.5562	26.3379	26.3459	0.206463	Automatic	Manual	0.15
74	RNU44-23:V22	FAM-MGB	FAM	Unknown	26.3379	26.3379	26.3459	0.206463	Automatic	Manual	0.15
75	RNU44-23:V22	FAM-MGB	FAM	Unknown	26.1435	26.3379	26.3459	0.206463	Automatic	Manual	0.15
NAP	LPL
